# Supplementary material for: RIN4 fragments released by AvrRpt2 promote NDR1-dependent activation of RPS2
Source: Plant Cell. 2026 Jul 7;38(7):koag204. doi: 10.1093/plcell/koag204 (PMC13378167; doi:10.1093/plcell/koag204)
Supplement: koag204_Supplementary_Data [file koag204_supplementary_data.zip]

Archive with 2 entries (2 files):
- Alam et al supplement 06232026.pdf
- Supplementary data set 1 Stats for all figures 6-6-26.xlsx
