# Supplementary material for: RIN4 fragments released by AvrRpt2 promote NDR1-dependent activation of RPS2
Source: Plant Cell. 2026 Jul 7;38(7):koag204. doi: 10.1093/plcell/koag204 (PMC13378167; doi:10.1093/plcell/koag204)
Supplement: koag204_Supplementary_Data [file koag204_supplementary_data.zip › Supplementary data set 1 Stats for all figures 6-6-26.xlsx]

## Sheet: Fig 1 
177Δ211 Day 2
Number of families	1
Number of comparisons per family	6
Alpha	0.05
Tukey's multiple comparisons test	Mean diff.	95.00% CI of diff.	Below threshold?	Summary	Adjusted P Value
Col-0 vs. 177Δ211 rps2(17-4)	2.505	0.2340 to 4.777	Yes	*	0.0261	A-B
Col-0 vs. 177Δ211 rpm1(10-1)	2.456	0.1843 to 4.727	Yes	*	0.0301	A-C
Col-0 vs. 177Δ211 rpm1rps2(3-1)	3.29	1.019 to 5.562	Yes	**	0.0023	A-D
177Δ211 rps2(17-4) vs. 177Δ211 rpm1(10-1)	-0.04969	-2.321 to 2.222	No	ns	>0.9999	B-C
177Δ211 rps2(17-4) vs. 177Δ211 rpm1rps2(3-1)	0.7849	-1.487 to 3.056	No	ns	0.7857	B-D
177Δ211 rpm1(10-1) vs. 177Δ211 rpm1rps2(3-1)	0.8346	-1.437 to 3.106	No	ns	0.753	C-D
Test details	Mean 1	Mean 2	Mean diff.	SE of diff.	n1	n2	q	DF
Col-0 vs. 177Δ211 rps2(17-4)	10.68	8.176	2.505	0.8384	9	9	4.226	32
Col-0 vs. 177Δ211 rpm1(10-1)	10.68	8.226	2.456	0.8384	9	9	4.143	32
Col-0 vs. 177Δ211 rpm1rps2(3-1)	10.68	7.391	3.29	0.8384	9	9	5.55	32
177Δ211 rps2(17-4) vs. 177Δ211 rpm1(10-1)	8.176	8.226	-0.04969	0.8384	9	9	0.08383	32
177Δ211 rps2(17-4) vs. 177Δ211 rpm1rps2(3-1)	8.176	7.391	0.7849	0.8384	9	9	1.324	32
177Δ211 rpm1(10-1) vs. 177Δ211 rpm1rps2(3-1)	8.226	7.391	0.8346	0.8384	9	9	1.408	32
Compact letter display
Col-0	A
177Δ211 rpm1(10-1)	B
177Δ211 rps2(17-4)	B
177Δ211 rpm1rps2(3-1)	B
177Δ211 Day 4
Number of families	1
Number of comparisons per family	6
Alpha	0.05
Tukey's multiple comparisons test	Mean diff.	95.00% CI of diff.	Below threshold?	Summary	Adjusted P Value
Col-0 vs. CCCΔAAA rps2(7-4)	4.778	-4.928 to 14.48	No	ns	0.5489	A-B
Col-0 vs. CCCΔAAA rpm1(4-1)	-16.75	-26.46 to -7.043	Yes	***	0.0003	A-C
Col-0 vs. CCCΔAAA rpm1rps2(3-1)	5.85	-3.856 to 15.56	No	ns	0.3751	A-D
CCCΔAAA rps2(7-4) vs. CCCΔAAA rpm1(4-1)	-21.53	-31.23 to -11.82	Yes	****	<0.0001	B-C
CCCΔAAA rps2(7-4) vs. CCCΔAAA rpm1rps2(3-1)	1.072	-8.634 to 10.78	No	ns	0.9905	B-D
CCCΔAAA rpm1(4-1) vs. CCCΔAAA rpm1rps2(3-1)	22.6	12.89 to 32.31	Yes	****	<0.0001	C-D
Test details	Mean 1	Mean 2	Mean diff.	SE of diff.	n1	n2	q	DF
Col-0 vs. CCCΔAAA rps2(7-4)	18.24	13.47	4.778	3.583	9	9	1.886	32
Col-0 vs. CCCΔAAA rpm1(4-1)	18.24	34.99	-16.75	3.583	9	9	6.612	32
Col-0 vs. CCCΔAAA rpm1rps2(3-1)	18.24	12.39	5.85	3.583	9	9	2.309	32
CCCΔAAA rps2(7-4) vs. CCCΔAAA rpm1(4-1)	13.47	34.99	-21.53	3.583	9	9	8.498	32
CCCΔAAA rps2(7-4) vs. CCCΔAAA rpm1rps2(3-1)	13.47	12.39	1.072	3.583	9	9	0.4233	32
CCCΔAAA rpm1(4-1) vs. CCCΔAAA rpm1rps2(3-1)	34.99	12.39	22.6	3.583	9	9	8.921	32
Compact letter display
CCCΔAAA rpm1(4-1)	A
Col-0	B
CCCΔAAA rps2(7-4)	B
CCCΔAAA rpm1rps2(3-1)	B
177Δ211 Day 6
Number of families	1
Number of comparisons per family	6
Alpha	0.05
Tukey's multiple comparisons test	Mean diff.	95.00% CI of diff.	Below threshold?	Summary	Adjusted P Value
Col-0 vs. CCCΔAAA rps2(7-4)	5.291	-8.166 to 18.75	No	ns	0.7128	A-B
Col-0 vs. CCCΔAAA rpm1(4-1)	-53.47	-66.92 to -40.01	Yes	****	<0.0001	A-C
Col-0 vs. CCCΔAAA rpm1rps2(3-1)	-4.986	-18.44 to 8.471	No	ns	0.7483	A-D
CCCΔAAA rps2(7-4) vs. CCCΔAAA rpm1(4-1)	-58.76	-72.21 to -45.30	Yes	****	<0.0001	B-C
CCCΔAAA rps2(7-4) vs. CCCΔAAA rpm1rps2(3-1)	-10.28	-23.73 to 3.180	No	ns	0.185	B-D
CCCΔAAA rpm1(4-1) vs. CCCΔAAA rpm1rps2(3-1)	48.48	35.02 to 61.94	Yes	****	<0.0001	C-D
Test details	Mean 1	Mean 2	Mean diff.	SE of diff.	n1	n2	q	DF
Col-0 vs. CCCΔAAA rps2(7-4)	25.59	20.3	5.291	4.967	9	9	1.506	32
Col-0 vs. CCCΔAAA rpm1(4-1)	25.59	79.05	-53.47	4.967	9	9	15.22	32
Col-0 vs. CCCΔAAA rpm1rps2(3-1)	25.59	30.57	-4.986	4.967	9	9	1.42	32
CCCΔAAA rps2(7-4) vs. CCCΔAAA rpm1(4-1)	20.3	79.05	-58.76	4.967	9	9	16.73	32
CCCΔAAA rps2(7-4) vs. CCCΔAAA rpm1rps2(3-1)	20.3	30.57	-10.28	4.967	9	9	2.926	32
CCCΔAAA rpm1(4-1) vs. CCCΔAAA rpm1rps2(3-1)	79.05	30.57	48.48	4.967	9	9	13.8	32
Compact letter display
CCCΔAAA rpm1(4-1)	A
CCCΔAAA rpm1rps2(3-1)	B
Col-0	B
CCCΔAAA rps2(7-4)	B
CCCΔAAA Day 2
Number of families	1
Number of comparisons per family	6
Alpha	0.05
Tukey's multiple comparisons test	Mean diff.	95.00% CI of diff.	Below threshold?	Summary	Adjusted P Value
Col-0 vs. CCCΔAAA rps2(7-4)	3.001	-3.836 to 9.838	No	ns	0.6379	A-B
Col-0 vs. CCCΔAAA rpm1(4-1)	-55.76	-62.59 to -48.92	Yes	****	<0.0001	A-C
Col-0 vs. CCCΔAAA rpm1rps2(3-1)	2.583	-4.254 to 9.420	No	ns	0.7371	A-D
CCCΔAAA rps2(7-4) vs. CCCΔAAA rpm1(4-1)	-58.76	-65.59 to -51.92	Yes	****	<0.0001	B-C
CCCΔAAA rps2(7-4) vs. CCCΔAAA rpm1rps2(3-1)	-0.4183	-7.255 to 6.419	No	ns	0.9983	B-D
CCCΔAAA rpm1(4-1) vs. CCCΔAAA rpm1rps2(3-1)	58.34	51.50 to 65.18	Yes	****	<0.0001	C-D
Test details	Mean 1	Mean 2	Mean diff.	SE of diff.	n1	n2	q	DF
Col-0 vs. CCCΔAAA rps2(7-4)	10.68	7.68	3.001	2.523	9	9	1.682	32
Col-0 vs. CCCΔAAA rpm1(4-1)	10.68	66.44	-55.76	2.523	9	9	31.25	32
Col-0 vs. CCCΔAAA rpm1rps2(3-1)	10.68	8.099	2.583	2.523	9	9	1.447	32
CCCΔAAA rps2(7-4) vs. CCCΔAAA rpm1(4-1)	7.68	66.44	-58.76	2.523	9	9	32.93	32
CCCΔAAA rps2(7-4) vs. CCCΔAAA rpm1rps2(3-1)	7.68	8.099	-0.4183	2.523	9	9	0.2344	32
CCCΔAAA rpm1(4-1) vs. CCCΔAAA rpm1rps2(3-1)	66.44	8.099	58.34	2.523	9	9	32.69	32
Compact letter display
CCCΔAAA rpm1(4-1)	A
Col-0	B
CCCΔAAA rpm1rps2(3-1)	B
CCCΔAAA rps2(7-4)	B
CCCΔAAA Day 4
Number of families	1
Number of comparisons per family	6
Alpha	0.05
Tukey's multiple comparisons test	Mean diff.	95.00% CI of diff.	Below threshold?	Summary	Adjusted P Value
Col-0 vs. CCCΔAAA rps2(7-4)	3.238	-1.451 to 7.928	No	ns	0.2604	A-B
Col-0 vs. CCCΔAAA rpm1(4-1)	-68.69	-73.38 to -64.00	Yes	****	<0.0001	A-C
Col-0 vs. CCCΔAAA rpm1rps2(3-1)	4.177	-0.5123 to 8.866	No	ns	0.0948	A-D
CCCΔAAA rps2(7-4) vs. CCCΔAAA rpm1(4-1)	-71.93	-76.62 to -67.24	Yes	****	<0.0001	B-C
CCCΔAAA rps2(7-4) vs. CCCΔAAA rpm1rps2(3-1)	0.9386	-3.751 to 5.628	No	ns	0.9479	B-D
CCCΔAAA rpm1(4-1) vs. CCCΔAAA rpm1rps2(3-1)	72.87	68.18 to 77.56	Yes	****	<0.0001	C-D
Test details	Mean 1	Mean 2	Mean diff.	SE of diff.	n1	n2	q	DF
Col-0 vs. CCCΔAAA rps2(7-4)	18.24	15.01	3.238	1.731	9	9	2.646	32
Col-0 vs. CCCΔAAA rpm1(4-1)	18.24	86.94	-68.69	1.731	9	9	56.13	32
Col-0 vs. CCCΔAAA rpm1rps2(3-1)	18.24	14.07	4.177	1.731	9	9	3.413	32
CCCΔAAA rps2(7-4) vs. CCCΔAAA rpm1(4-1)	15.01	86.94	-71.93	1.731	9	9	58.77	32
CCCΔAAA rps2(7-4) vs. CCCΔAAA rpm1rps2(3-1)	15.01	14.07	0.9386	1.731	9	9	0.767	32
CCCΔAAA rpm1(4-1) vs. CCCΔAAA rpm1rps2(3-1)	86.94	14.07	72.87	1.731	9	9	59.54	32
Compact letter display
CCCΔAAA rpm1(4-1)	A
Col-0	B
CCCΔAAA rps2(7-4)	B
CCCΔAAA rpm1rps2(3-1)	B
CCCΔAAA Day 6
Number of families	1
Number of comparisons per family	6
Alpha	0.05
Tukey's multiple comparisons test	Mean diff.	95.00% CI of diff.	Below threshold?	Summary	Adjusted P Value
Col-0 vs. CCCΔAAA rps2(7-4)	2.533	-3.341 to 8.408	No	ns	0.6507	A-B
Col-0 vs. CCCΔAAA rpm1(4-1)	-70.73	-76.61 to -64.86	Yes	****	<0.0001	A-C
Col-0 vs. CCCΔAAA rpm1rps2(3-1)	1.558	-4.316 to 7.432	No	ns	0.889	A-D
CCCΔAAA rps2(7-4) vs. CCCΔAAA rpm1(4-1)	-73.27	-79.14 to -67.39	Yes	****	<0.0001	B-C
CCCΔAAA rps2(7-4) vs. CCCΔAAA rpm1rps2(3-1)	-0.9752	-6.850 to 4.899	No	ns	0.9692	B-D
CCCΔAAA rpm1(4-1) vs. CCCΔAAA rpm1rps2(3-1)	72.29	66.42 to 78.17	Yes	****	<0.0001	C-D
Test details	Mean 1	Mean 2	Mean diff.	SE of diff.	n1	n2	q	DF
Col-0 vs. CCCΔAAA rps2(7-4)	25.59	23.05	2.533	2.168	9	9	1.652	32
Col-0 vs. CCCΔAAA rpm1(4-1)	25.59	96.32	-70.73	2.168	9	9	46.14	32
Col-0 vs. CCCΔAAA rpm1rps2(3-1)	25.59	24.03	1.558	2.168	9	9	1.016	32
CCCΔAAA rps2(7-4) vs. CCCΔAAA rpm1(4-1)	23.05	96.32	-73.27	2.168	9	9	47.79	32
CCCΔAAA rps2(7-4) vs. CCCΔAAA rpm1rps2(3-1)	23.05	24.03	-0.9752	2.168	9	9	0.6361	32
CCCΔAAA rpm1(4-1) vs. CCCΔAAA rpm1rps2(3-1)	96.32	24.03	72.29	2.168	9	9	47.15	32
Compact letter display
CCCΔAAA rpm1(4-1)	A
Col-0	B
CCCΔAAA rpm1rps2(3-1)	B
CCCΔAAA rps2(7-4)	B
RIN4FL Day 2
Number of families	1
Number of comparisons per family	6
Alpha	0.05
Tukey's multiple comparisons test	Mean diff.	95.00% CI of diff.	Below threshold?	Summary	Adjusted P Value
Col-0 vs. RIN4FL rps2(2-2)	2.577	-0.7557 to 5.910	No	ns	0.1764	A-B
Col-0 vs. RIN4Fl rpm1(7-1)	-2.424	-5.757 to 0.9087	No	ns	0.2202	A-C
Col-0 vs. RIN4Fl rpm1rps2(6-2)	-1.093	-4.426 to 2.240	No	ns	0.8107	A-D
RIN4FL rps2(2-2) vs. RIN4Fl rpm1(7-1)	-5.001	-8.334 to -1.668	Yes	**	0.0016	B-C
RIN4FL rps2(2-2) vs. RIN4Fl rpm1rps2(6-2)	-3.67	-7.003 to -0.3374	Yes	*	0.0264	B-D
RIN4Fl rpm1(7-1) vs. RIN4Fl rpm1rps2(6-2)	1.331	-2.002 to 4.664	No	ns	0.7028	C-D
Test details	Mean 1	Mean 2	Mean diff.	SE of diff.	n1	n2	q	DF
Col-0 vs. RIN4FL rps2(2-2)	10.68	8.104	2.577	1.23	9	9	2.963	32
Col-0 vs. RIN4Fl rpm1(7-1)	10.68	13.11	-2.424	1.23	9	9	2.787	32
Col-0 vs. RIN4Fl rpm1rps2(6-2)	10.68	11.77	-1.093	1.23	9	9	1.257	32
RIN4FL rps2(2-2) vs. RIN4Fl rpm1(7-1)	8.104	13.11	-5.001	1.23	9	9	5.75	32
RIN4FL rps2(2-2) vs. RIN4Fl rpm1rps2(6-2)	8.104	11.77	-3.67	1.23	9	9	4.22	32
RIN4Fl rpm1(7-1) vs. RIN4Fl rpm1rps2(6-2)	13.11	11.77	1.331	1.23	9	9	1.53	32
Compact letter display
RIN4Fl rpm1(7-1)	A
RIN4Fl rpm1rps2(6-2)	A
Col-0	A B
RIN4FL rps2(2-2)	B
RIN4FL Day 4
Number of families	1
Number of comparisons per family	6
Alpha	0.05
Tukey's multiple comparisons test	Mean diff.	95.00% CI of diff.	Below threshold?	Summary	Adjusted P Value
Col-0 vs. RIN4Fl rps2(2-2)	4.987	-0.3089 to 10.28	No	ns	0.0708	A-B
Col-0 vs. RIN4Fl rpm1(7-1)	-2.802	-8.098 to 2.494	No	ns	0.4885	A-C
Col-0 vs. RIN4Fl rpm1rps2(6-2)	0.6304	-4.665 to 5.926	No	ns	0.9882	A-D
RIN4Fl rps2(2-2) vs. RIN4Fl rpm1(7-1)	-7.789	-13.08 to -2.493	Yes	**	0.002	B-C
RIN4Fl rps2(2-2) vs. RIN4Fl rpm1rps2(6-2)	-4.357	-9.652 to 0.9393	No	ns	0.1371	B-D
RIN4Fl rpm1(7-1) vs. RIN4Fl rpm1rps2(6-2)	3.432	-1.864 to 8.728	No	ns	0.3127	C-D
Test details	Mean 1	Mean 2	Mean diff.	SE of diff.	n1	n2	q	DF
Col-0 vs. RIN4Fl rps2(2-2)	18.24	13.26	4.987	1.955	9	9	3.608	32
Col-0 vs. RIN4Fl rpm1(7-1)	18.24	21.05	-2.802	1.955	9	9	2.027	32
Col-0 vs. RIN4Fl rpm1rps2(6-2)	18.24	17.61	0.6304	1.955	9	9	0.4561	32
RIN4Fl rps2(2-2) vs. RIN4Fl rpm1(7-1)	13.26	21.05	-7.789	1.955	9	9	5.635	32
RIN4Fl rps2(2-2) vs. RIN4Fl rpm1rps2(6-2)	13.26	17.61	-4.357	1.955	9	9	3.152	32
RIN4Fl rpm1(7-1) vs. RIN4Fl rpm1rps2(6-2)	21.05	17.61	3.432	1.955	9	9	2.483	32
Compact letter display
RIN4Fl rpm1(7-1)	A
Col-0	A B
RIN4Fl rpm1rps2(6-2)	A B
RIN4Fl rps2(2-2)	B
RIN4FL Day 6
Number of families	1
Number of comparisons per family	6
Alpha	0.05
Tukey's multiple comparisons test	Mean diff.	95.00% CI of diff.	Below threshold?	Summary	Adjusted P Value
Col-0 vs. RIN4Fl rps2(2-2)	2.88	-4.139 to 9.900	No	ns	0.6851	A-B
Col-0 vs. RIN4Fl rpm1(7-1)	-2.832	-9.852 to 4.188	No	ns	0.6962	A-C
Col-0 vs. RIN4Fl rpm1rps2(6-2)	-2.064	-9.084 to 4.955	No	ns	0.8553	A-D
RIN4Fl rps2(2-2) vs. RIN4Fl rpm1(7-1)	-5.713	-12.73 to 1.307	No	ns	0.1436	B-C
RIN4Fl rps2(2-2) vs. RIN4Fl rpm1rps2(6-2)	-4.945	-11.96 to 2.075	No	ns	0.2447	B-D
RIN4Fl rpm1(7-1) vs. RIN4Fl rpm1rps2(6-2)	0.7677	-6.252 to 7.788	No	ns	0.9908	C-D
Test details	Mean 1	Mean 2	Mean diff.	SE of diff.	n1	n2	q	DF
Col-0 vs. RIN4Fl rps2(2-2)	25.59	22.71	2.88	2.591	9	9	1.572	32
Col-0 vs. RIN4Fl rpm1(7-1)	25.59	28.42	-2.832	2.591	9	9	1.546	32
Col-0 vs. RIN4Fl rpm1rps2(6-2)	25.59	27.65	-2.064	2.591	9	9	1.127	32
RIN4Fl rps2(2-2) vs. RIN4Fl rpm1(7-1)	22.71	28.42	-5.713	2.591	9	9	3.118	32
RIN4Fl rps2(2-2) vs. RIN4Fl rpm1rps2(6-2)	22.71	27.65	-4.945	2.591	9	9	2.699	32
RIN4Fl rpm1(7-1) vs. RIN4Fl rpm1rps2(6-2)	28.42	27.65	0.7677	2.591	9	9	0.4191	32
Compact letter display
RIN4Fl rpm1(7-1)	A
RIN4Fl rpm1rps2(6-2)	A
Col-0	A
RIN4Fl rps2(2-2)	A

## Sheet: Fig 2
177Δ211 Day 2
Number of families	1
Number of comparisons per family	6
Alpha	0.05
Tukey's multiple comparisons test	Mean diff.	95.00% CI of diff.	Below threshold?	Summary	Adjusted P Value
Col-0 vs. Col-0 177Δ211	-6.06	-9.007 to -3.113	Yes	****	<0.0001	A-B
Col-0 vs. 177Δ211 ndr1(1-1)	-1.19	-4.137 to 1.757	No	ns	0.6956	A-C
Col-0 vs. 177Δ211 ndr1(2-1)	-0.7192	-3.666 to 2.228	No	ns	0.9108	A-D
Col-0 177Δ211 vs. 177Δ211 ndr1(1-1)	4.87	1.923 to 7.817	Yes	***	0.0005	B-C
Col-0 177Δ211 vs. 177Δ211 ndr1(2-1)	5.341	2.394 to 8.288	Yes	***	0.0001	B-D
177Δ211 ndr1(1-1) vs. 177Δ211 ndr1(2-1)	0.4709	-2.476 to 3.418	No	ns	0.9724	C-D
Test details	Mean 1	Mean 2	Mean diff.	SE of diff.	n1	n2	q	DF
Col-0 vs. Col-0 177Δ211	8.325	14.39	-6.06	1.088	9	9	7.88	32
Col-0 vs. 177Δ211 ndr1(1-1)	8.325	9.515	-1.19	1.088	9	9	1.547	32
Col-0 vs. 177Δ211 ndr1(2-1)	8.325	9.044	-0.7192	1.088	9	9	0.9351	32
Col-0 177Δ211 vs. 177Δ211 ndr1(1-1)	14.39	9.515	4.87	1.088	9	9	6.332	32
Col-0 177Δ211 vs. 177Δ211 ndr1(2-1)	14.39	9.044	5.341	1.088	9	9	6.945	32
177Δ211 ndr1(1-1) vs. 177Δ211 ndr1(2-1)	9.515	9.044	0.4709	1.088	9	9	0.6123	32
Compact letter display
Col-0 177Δ211	A
177Δ211 ndr1(1-1)	B
177Δ211 ndr1(2-1)	B
Col-0	B
177Δ211 Day 4
Number of families	1
Number of comparisons per family	6
Alpha	0.05
Tukey's multiple comparisons test	Mean diff.	95.00% CI of diff.	Below threshold?	Summary	Adjusted P Value
Col-0 vs. Col-0 177Δ211	-17.85	-25.70 to -9.996	Yes	****	<0.0001	A-B
Col-0 vs. 177Δ211 ndr1(1-1)	-3.342	-11.19 to 4.509	No	ns	0.6599	A-C
Col-0 vs. 177Δ211 ndr1(2-1)	-7.079	-14.93 to 0.7720	No	ns	0.0891	A-D
Col-0 177Δ211 vs. 177Δ211 ndr1(1-1)	14.51	6.655 to 22.36	Yes	***	0.0001	B-C
Col-0 177Δ211 vs. 177Δ211 ndr1(2-1)	10.77	2.917 to 18.62	Yes	**	0.0041	B-D
177Δ211 ndr1(1-1) vs. 177Δ211 ndr1(2-1)	-3.737	-11.59 to 4.114	No	ns	0.576	C-D
Test details	Mean 1	Mean 2	Mean diff.	SE of diff.	n1	n2	q	DF
Col-0 vs. Col-0 177Δ211	15.16	33.01	-17.85	2.898	9	9	8.71	32
Col-0 vs. 177Δ211 ndr1(1-1)	15.16	18.5	-3.342	2.898	9	9	1.631	32
Col-0 vs. 177Δ211 ndr1(2-1)	15.16	22.24	-7.079	2.898	9	9	3.455	32
Col-0 177Δ211 vs. 177Δ211 ndr1(1-1)	33.01	18.5	14.51	2.898	9	9	7.079	32
Col-0 177Δ211 vs. 177Δ211 ndr1(2-1)	33.01	22.24	10.77	2.898	9	9	5.255	32
177Δ211 ndr1(1-1) vs. 177Δ211 ndr1(2-1)	18.5	22.24	-3.737	2.898	9	9	1.824	32
Compact letter display
Col-0 177Δ211	A
177Δ211 ndr1(2-1)	B
177Δ211 ndr1(1-1)	B
Col-0	B
177Δ211 Day 6
Number of families	1
Number of comparisons per family	6
Alpha	0.05
Tukey's multiple comparisons test	Mean diff.	95.00% CI of diff.	Below threshold?	Summary	Adjusted P Value
Col-0 vs. Col-0 177Δ211	-45.33	-60.49 to -30.17	Yes	****	<0.0001	A-B
Col-0 vs. 177Δ211 ndr1(1-1)	-3.497	-18.65 to 11.66	No	ns	0.9232	A-C
Col-0 vs. 177Δ211 ndr1(2-1)	-4.912	-20.07 to 10.24	No	ns	0.8161	A-D
Col-0 177Δ211 vs. 177Δ211 ndr1(1-1)	41.83	26.68 to 56.99	Yes	****	<0.0001	B-C
Col-0 177Δ211 vs. 177Δ211 ndr1(2-1)	40.42	25.26 to 55.57	Yes	****	<0.0001	B-D
177Δ211 ndr1(1-1) vs. 177Δ211 ndr1(2-1)	-1.415	-16.57 to 13.74	No	ns	0.9942	C-D
Test details	Mean 1	Mean 2	Mean diff.	SE of diff.	n1	n2	q	DF
Col-0 vs. Col-0 177Δ211	24.74	70.07	-45.33	5.594	9	9	11.46	32
Col-0 vs. 177Δ211 ndr1(1-1)	24.74	28.24	-3.497	5.594	9	9	0.8841	32
Col-0 vs. 177Δ211 ndr1(2-1)	24.74	29.65	-4.912	5.594	9	9	1.242	32
Col-0 177Δ211 vs. 177Δ211 ndr1(1-1)	70.07	28.24	41.83	5.594	9	9	10.58	32
Col-0 177Δ211 vs. 177Δ211 ndr1(2-1)	70.07	29.65	40.42	5.594	9	9	10.22	32
177Δ211 ndr1(1-1) vs. 177Δ211 ndr1(2-1)	28.24	29.65	-1.415	5.594	9	9	0.3577	32
Compact letter display
Col-0 177Δ211	A
177Δ211 ndr1(2-1)	B
177Δ211 ndr1(1-1)	B
Col-0	B
CCCΔAAA Day 2
Number of families	1
Number of comparisons per family	6
Alpha	0.05
Tukey's multiple comparisons test	Mean diff.	95.00% CI of diff.	Below threshold?	Summary	Adjusted P Value
Col-0 vs. Col-0 CCCΔAAA	-53.12	-62.82 to -43.42	Yes	****	<0.0001	A-B
Col-0 vs. CCCΔAAA ndr1(3-1)	-0.04614	-9.454 to 9.362	No	ns	>0.9999	A-C
Col-0 vs. CCCΔAAA ndr1(1-1)	-0.004647	-9.413 to 9.404	No	ns	>0.9999	A-D
Col-0 CCCΔAAA vs. CCCΔAAA ndr1(3-1)	53.07	43.38 to 62.77	Yes	****	<0.0001	B-C
Col-0 CCCΔAAA vs. CCCΔAAA ndr1(1-1)	53.12	43.42 to 62.81	Yes	****	<0.0001	B-D
CCCΔAAA ndr1(3-1) vs. CCCΔAAA ndr1(1-1)	0.0415	-9.367 to 9.450	No	ns	>0.9999	C-D
Test details	Mean 1	Mean 2	Mean diff.	SE of diff.	n1	n2	q	DF
Col-0 vs. Col-0 CCCΔAAA	8.325	61.44	-53.12	3.573	9	8	21.02	31
Col-0 vs. CCCΔAAA ndr1(3-1)	8.325	8.371	-0.04614	3.466	9	9	0.01882	31
Col-0 vs. CCCΔAAA ndr1(1-1)	8.325	8.33	-0.004647	3.466	9	9	0.001896	31
Col-0 CCCΔAAA vs. CCCΔAAA ndr1(3-1)	61.44	8.371	53.07	3.573	8	9	21.01	31
Col-0 CCCΔAAA vs. CCCΔAAA ndr1(1-1)	61.44	8.33	53.12	3.573	8	9	21.02	31
CCCΔAAA ndr1(3-1) vs. CCCΔAAA ndr1(1-1)	8.371	8.33	0.0415	3.466	9	9	0.01693	31
Compact letter display
Col-0 CCCΔAAA	A
CCCΔAAA ndr1(3-1)	B
CCCΔAAA ndr1(1-1)	B
Col-0	B
CCCΔAAA Day 4
Number of families	1
Number of comparisons per family	6
Alpha	0.05
Tukey's multiple comparisons test	Mean diff.	95.00% CI of diff.	Below threshold?	Summary	Adjusted P Value
Col-0 vs. Col-0 CCCΔAAA	-70.08	-75.20 to -64.96	Yes	****	<0.0001	A-B
Col-0 vs. CCCΔAAA ndr1(3-1)	-4.527	-9.491 to 0.4370	No	ns	0.084	A-C
Col-0 vs. CCCΔAAA ndr1(1-1)	-5.224	-10.19 to -0.2598	Yes	*	0.0362	A-D
Col-0 CCCΔAAA vs. CCCΔAAA ndr1(3-1)	65.55	60.44 to 70.67	Yes	****	<0.0001	B-C
Col-0 CCCΔAAA vs. CCCΔAAA ndr1(1-1)	64.86	59.74 to 69.97	Yes	****	<0.0001	B-D
CCCΔAAA ndr1(3-1) vs. CCCΔAAA ndr1(1-1)	-0.6969	-5.661 to 4.267	No	ns	0.9808	C-D
Test details	Mean 1	Mean 2	Mean diff.	SE of diff.	n1	n2	q	DF
Col-0 vs. Col-0 CCCΔAAA	15.16	85.24	-70.08	1.885	9	8	52.57	31
Col-0 vs. CCCΔAAA ndr1(3-1)	15.16	19.69	-4.527	1.829	9	9	3.5	31
Col-0 vs. CCCΔAAA ndr1(1-1)	15.16	20.38	-5.224	1.829	9	9	4.039	31
Col-0 CCCΔAAA vs. CCCΔAAA ndr1(3-1)	85.24	19.69	65.55	1.885	8	9	49.18	31
Col-0 CCCΔAAA vs. CCCΔAAA ndr1(1-1)	85.24	20.38	64.86	1.885	8	9	48.65	31
CCCΔAAA ndr1(3-1) vs. CCCΔAAA ndr1(1-1)	19.69	20.38	-0.6969	1.829	9	9	0.5389	31
Compact letter display
Col-0 CCCΔAAA	A
CCCΔAAA ndr1(1-1)	B
CCCΔAAA ndr1(3-1)	B C
Col-0	C
CCCΔAAA Day 6
Number of families	1
Number of comparisons per family	6
Alpha	0.05
Tukey's multiple comparisons test	Mean diff.	95.00% CI of diff.	Below threshold?	Summary	Adjusted P Value
Col-0 vs. Col-0 CCCΔAAA	-71.64	-79.02 to -64.25	Yes	****	<0.0001	A-B
Col-0 vs. CCCΔAAA ndr1(3-1)	-4.447	-11.61 to 2.719	No	ns	0.3488	A-C
Col-0 vs. CCCΔAAA ndr1(1-1)	-6.5	-13.67 to 0.6653	No	ns	0.0863	A-D
Col-0 CCCΔAAA vs. CCCΔAAA ndr1(3-1)	67.19	59.80 to 74.57	Yes	****	<0.0001	B-C
Col-0 CCCΔAAA vs. CCCΔAAA ndr1(1-1)	65.13	57.75 to 72.52	Yes	****	<0.0001	B-D
CCCΔAAA ndr1(3-1) vs. CCCΔAAA ndr1(1-1)	-2.053	-9.219 to 5.112	No	ns	0.8639	C-D
Test details	Mean 1	Mean 2	Mean diff.	SE of diff.	n1	n2	q	DF
Col-0 vs. Col-0 CCCΔAAA	24.74	96.38	-71.64	2.721	9	8	37.23	31
Col-0 vs. CCCΔAAA ndr1(3-1)	24.74	29.19	-4.447	2.64	9	9	2.382	31
Col-0 vs. CCCΔAAA ndr1(1-1)	24.74	31.24	-6.5	2.64	9	9	3.482	31
Col-0 CCCΔAAA vs. CCCΔAAA ndr1(3-1)	96.38	29.19	67.19	2.721	8	9	34.92	31
Col-0 CCCΔAAA vs. CCCΔAAA ndr1(1-1)	96.38	31.24	65.13	2.721	8	9	33.85	31
CCCΔAAA ndr1(3-1) vs. CCCΔAAA ndr1(1-1)	29.19	31.24	-2.053	2.64	9	9	1.1	31
Compact letter display
Col-0 CCCΔAAA	A
CCCΔAAA ndr1(1-1)	B
CCCΔAAA ndr1(3-1)	B
Col-0	B

## Sheet: Fig 3
AcV5:NES:CCC>AAA Day 2
Number of families	1
Number of comparisons per family	6
Alpha	0.05
Tukey's multiple comparisons test	Mean diff.	95.00% CI of diff.	Below threshold?	Summary	Adjusted P Value
Col-0 vs. AcV5:NES:CCC>AAA (ln6)	-52.06	-69.55 to -34.56	Yes	****	<0.0001	A-B
Col-0 vs. AcV5:NES:CCC>AAA (ln19)	-32.51	-50.01 to -15.02	Yes	***	0.0001	A-C
Col-0 vs. AcV5:NES:CCC>AAA (ln20)	-50.09	-67.58 to -32.59	Yes	****	<0.0001	A-D
AcV5:NES:CCC>AAA (ln6) vs. AcV5:NES:CCC>AAA (ln19)	19.55	2.051 to 37.04	Yes	*	0.0238	B-C
AcV5:NES:CCC>AAA (ln6) vs. AcV5:NES:CCC>AAA (ln20)	1.97	-15.52 to 19.46	No	ns	0.99	B-D
AcV5:NES:CCC>AAA (ln19) vs. AcV5:NES:CCC>AAA (ln20)	-17.58	-35.07 to -0.08129	Yes	*	0.0486	C-D
Test details	Mean 1	Mean 2	Mean diff.	SE of diff.	n1	n2	q	DF
Col-0 vs. AcV5:NES:CCC>AAA (ln6)	13.76	65.82	-52.06	6.457	9	9	11.4	32
Col-0 vs. AcV5:NES:CCC>AAA (ln19)	13.76	46.28	-32.51	6.457	9	9	7.121	32
Col-0 vs. AcV5:NES:CCC>AAA (ln20)	13.76	63.85	-50.09	6.457	9	9	10.97	32
AcV5:NES:CCC>AAA (ln6) vs. AcV5:NES:CCC>AAA (ln19)	65.82	46.28	19.55	6.457	9	9	4.281	32
AcV5:NES:CCC>AAA (ln6) vs. AcV5:NES:CCC>AAA (ln20)	65.82	63.85	1.97	6.457	9	9	0.4314	32
AcV5:NES:CCC>AAA (ln19) vs. AcV5:NES:CCC>AAA (ln20)	46.28	63.85	-17.58	6.457	9	9	3.849	32
Compact letter display
AcV5:NES:CCC>AAA (ln6)	A
AcV5:NES:CCC>AAA (ln20)	A
AcV5:NES:CCC>AAA (ln19)	B
Col-0	C
AcV5:NES:CCC>AAA Day 4
Number of families	1
Number of comparisons per family	6
Alpha	0.05
Tukey's multiple comparisons test	Mean diff.	95.00% CI of diff.	Below threshold?	Summary	Adjusted P Value
Col-0 vs. AcV5:NES:CCC>AAA (ln6)	-63.85	-85.48 to -42.21	Yes	****	<0.0001	A-B
Col-0 vs. AcV5:NES:CCC>AAA (ln19)	-43.29	-64.93 to -21.65	Yes	****	<0.0001	A-C
Col-0 vs. AcV5:NES:CCC>AAA (ln20)	-63.44	-85.08 to -41.81	Yes	****	<0.0001	A-D
AcV5:NES:CCC>AAA (ln6) vs. AcV5:NES:CCC>AAA (ln19)	20.56	-1.080 to 42.19	No	ns	0.0674	B-C
AcV5:NES:CCC>AAA (ln6) vs. AcV5:NES:CCC>AAA (ln20)	0.402	-21.23 to 22.04	No	ns	>0.9999	B-D
AcV5:NES:CCC>AAA (ln19) vs. AcV5:NES:CCC>AAA (ln20)	-20.15	-41.79 to 1.482	No	ns	0.0752	C-D
Test details	Mean 1	Mean 2	Mean diff.	SE of diff.	n1	n2	q	DF
Col-0 vs. AcV5:NES:CCC>AAA (ln6)	20.17	84.02	-63.85	7.986	9	9	11.31	32
Col-0 vs. AcV5:NES:CCC>AAA (ln19)	20.17	63.46	-43.29	7.986	9	9	7.666	32
Col-0 vs. AcV5:NES:CCC>AAA (ln20)	20.17	83.62	-63.44	7.986	9	9	11.24	32
AcV5:NES:CCC>AAA (ln6) vs. AcV5:NES:CCC>AAA (ln19)	84.02	63.46	20.56	7.986	9	9	3.64	32
AcV5:NES:CCC>AAA (ln6) vs. AcV5:NES:CCC>AAA (ln20)	84.02	83.62	0.402	7.986	9	9	0.07118	32
AcV5:NES:CCC>AAA (ln19) vs. AcV5:NES:CCC>AAA (ln20)	63.46	83.62	-20.15	7.986	9	9	3.569	32
Compact letter display
AcV5:NES:CCC>AAA (ln6)	A
AcV5:NES:CCC>AAA (ln20)	A
AcV5:NES:CCC>AAA (ln19)	A
Col-0	B
AcV5:NES:CCC>AAA Day 6
Number of families	1
Number of comparisons per family	6
Alpha	0.05
Tukey's multiple comparisons test	Mean diff.	95.00% CI of diff.	Below threshold?	Summary	Adjusted P Value
Col-0 vs. AcV5:NES:CCC>AAA (ln6)	-70.56	-91.80 to -49.32	Yes	****	<0.0001	A-B
Col-0 vs. AcV5:NES:CCC>AAA (ln19)	-49.2	-70.44 to -27.96	Yes	****	<0.0001	A-C
Col-0 vs. AcV5:NES:CCC>AAA (ln20)	-70.26	-91.49 to -49.02	Yes	****	<0.0001	A-D
AcV5:NES:CCC>AAA (ln6) vs. AcV5:NES:CCC>AAA (ln19)	21.36	0.1225 to 42.60	Yes	*	0.0483	B-C
AcV5:NES:CCC>AAA (ln6) vs. AcV5:NES:CCC>AAA (ln20)	0.3021	-20.93 to 21.54	No	ns	>0.9999	B-D
AcV5:NES:CCC>AAA (ln19) vs. AcV5:NES:CCC>AAA (ln20)	-21.06	-42.29 to 0.1795	No	ns	0.0526	C-D
Test details	Mean 1	Mean 2	Mean diff.	SE of diff.	n1	n2	q	DF
Col-0 vs. AcV5:NES:CCC>AAA (ln6)	23.52	94.08	-70.56	7.838	9	9	12.73	32
Col-0 vs. AcV5:NES:CCC>AAA (ln19)	23.52	72.72	-49.2	7.838	9	9	8.877	32
Col-0 vs. AcV5:NES:CCC>AAA (ln20)	23.52	93.77	-70.26	7.838	9	9	12.68	32
AcV5:NES:CCC>AAA (ln6) vs. AcV5:NES:CCC>AAA (ln19)	94.08	72.72	21.36	7.838	9	9	3.854	32
AcV5:NES:CCC>AAA (ln6) vs. AcV5:NES:CCC>AAA (ln20)	94.08	93.77	0.3021	7.838	9	9	0.0545	32
AcV5:NES:CCC>AAA (ln19) vs. AcV5:NES:CCC>AAA (ln20)	72.72	93.77	-21.06	7.838	9	9	3.799	32
Compact letter display
AcV5:NES:CCC>AAA (ln6)	A
AcV5:NES:CCC>AAA (ln20)	A B
AcV5:NES:CCC>AAA (ln19)	B
Col-0	C
AcV5:SNE:CCC>AAA Day 2
Number of families	1
Number of comparisons per family	6
Alpha	0.05
Tukey's multiple comparisons test	Mean diff.	95.00% CI of diff.	Below threshold?	Summary	Adjusted P Value
Col-0 vs. AcV5:SNE:CCC>AAA (ln3)	-50.31	-60.54 to -40.07	Yes	****	<0.0001	A-B
Col-0 vs. AcV5:SNE:CCC>AAA (ln8)	-41.38	-51.61 to -31.14	Yes	****	<0.0001	A-C
Col-0 vs. AcV5:SNE:CCC>AAA (ln11)	-53.93	-64.17 to -43.70	Yes	****	<0.0001	A-D
AcV5:SNE:CCC>AAA (ln3) vs. AcV5:SNE:CCC>AAA (ln8)	8.931	-1.303 to 19.16	No	ns	0.1048	B-C
AcV5:SNE:CCC>AAA (ln3) vs. AcV5:SNE:CCC>AAA (ln11)	-3.625	-13.86 to 6.609	No	ns	0.773	B-D
AcV5:SNE:CCC>AAA (ln8) vs. AcV5:SNE:CCC>AAA (ln11)	-12.56	-22.79 to -2.322	Yes	*	0.0114	C-D
Test details	Mean 1	Mean 2	Mean diff.	SE of diff.	n1	n2	q	DF
Col-0 vs. AcV5:SNE:CCC>AAA (ln3)	13.76	64.07	-50.31	3.777	9	9	18.84	32
Col-0 vs. AcV5:SNE:CCC>AAA (ln8)	13.76	55.14	-41.38	3.777	9	9	15.49	32
Col-0 vs. AcV5:SNE:CCC>AAA (ln11)	13.76	67.7	-53.93	3.777	9	9	20.19	32
AcV5:SNE:CCC>AAA (ln3) vs. AcV5:SNE:CCC>AAA (ln8)	64.07	55.14	8.931	3.777	9	9	3.344	32
AcV5:SNE:CCC>AAA (ln3) vs. AcV5:SNE:CCC>AAA (ln11)	64.07	67.7	-3.625	3.777	9	9	1.357	32
AcV5:SNE:CCC>AAA (ln8) vs. AcV5:SNE:CCC>AAA (ln11)	55.14	67.7	-12.56	3.777	9	9	4.701	32
Compact letter display
AcV5:SNE:CCC>AAA (ln11)	A
AcV5:SNE:CCC>AAA (ln3)	A B
AcV5:SNE:CCC>AAA (ln8)	B
Col-0	C
AcV5:SNE:CCC>AAA Day 4
Number of families	1
Number of comparisons per family	6
Alpha	0.05
Tukey's multiple comparisons test	Mean diff.	95.00% CI of diff.	Below threshold?	Summary	Adjusted P Value
Col-0 vs. AcV5:SNE:CCC>AAA (ln3)	-67.79	-73.53 to -62.06	Yes	****	<0.0001	A-B
Col-0 vs. AcV5:SNE:CCC>AAA (ln8)	-55.56	-61.30 to -49.82	Yes	****	<0.0001	A-C
Col-0 vs. AcV5:SNE:CCC>AAA (ln11)	-67.86	-73.60 to -62.12	Yes	****	<0.0001	A-D
AcV5:SNE:CCC>AAA (ln3) vs. AcV5:SNE:CCC>AAA (ln8)	12.23	6.492 to 17.97	Yes	****	<0.0001	B-C
AcV5:SNE:CCC>AAA (ln3) vs. AcV5:SNE:CCC>AAA (ln11)	-0.06513	-5.805 to 5.675	No	ns	>0.9999	B-D
AcV5:SNE:CCC>AAA (ln8) vs. AcV5:SNE:CCC>AAA (ln11)	-12.3	-18.04 to -6.557	Yes	****	<0.0001	C-D
Test details	Mean 1	Mean 2	Mean diff.	SE of diff.	n1	n2	q	DF
Col-0 vs. AcV5:SNE:CCC>AAA (ln3)	20.17	87.97	-67.79	2.118	9	9	45.26	32
Col-0 vs. AcV5:SNE:CCC>AAA (ln8)	20.17	75.74	-55.56	2.118	9	9	37.09	32
Col-0 vs. AcV5:SNE:CCC>AAA (ln11)	20.17	88.03	-67.86	2.118	9	9	45.3	32
AcV5:SNE:CCC>AAA (ln3) vs. AcV5:SNE:CCC>AAA (ln8)	87.97	75.74	12.23	2.118	9	9	8.165	32
AcV5:SNE:CCC>AAA (ln3) vs. AcV5:SNE:CCC>AAA (ln11)	87.97	88.03	-0.06513	2.118	9	9	0.04348	32
AcV5:SNE:CCC>AAA (ln8) vs. AcV5:SNE:CCC>AAA (ln11)	75.74	88.03	-12.3	2.118	9	9	8.209	32
Compact letter display
AcV5:SNE:CCC>AAA (ln11)	A
AcV5:SNE:CCC>AAA (ln3)	A
AcV5:SNE:CCC>AAA (ln8)	B
Col-0	C
AcV5:SNE:CCC>AAA Day 6
Number of families	1
Number of comparisons per family	6
Alpha	0.05
Tukey's multiple comparisons test	Mean diff.	95.00% CI of diff.	Below threshold?	Summary	Adjusted P Value
Col-0 vs. AcV5:SNE:CCC>AAA (ln3)	-71.78	-77.20 to -66.35	Yes	****	<0.0001	A-B
Col-0 vs. AcV5:SNE:CCC>AAA (ln8)	-68.63	-74.05 to -63.21	Yes	****	<0.0001	A-C
Col-0 vs. AcV5:SNE:CCC>AAA (ln11)	-72.24	-77.66 to -66.82	Yes	****	<0.0001	A-D
AcV5:SNE:CCC>AAA (ln3) vs. AcV5:SNE:CCC>AAA (ln8)	3.145	-2.277 to 8.567	No	ns	0.4086	B-C
AcV5:SNE:CCC>AAA (ln3) vs. AcV5:SNE:CCC>AAA (ln11)	-0.4609	-5.883 to 4.961	No	ns	0.9956	B-D
AcV5:SNE:CCC>AAA (ln8) vs. AcV5:SNE:CCC>AAA (ln11)	-3.606	-9.028 to 1.816	No	ns	0.291	C-D
Test details	Mean 1	Mean 2	Mean diff.	SE of diff.	n1	n2	q	DF
Col-0 vs. AcV5:SNE:CCC>AAA (ln3)	23.52	95.29	-71.78	2.001	9	9	50.73	32
Col-0 vs. AcV5:SNE:CCC>AAA (ln8)	23.52	92.15	-68.63	2.001	9	9	48.5	32
Col-0 vs. AcV5:SNE:CCC>AAA (ln11)	23.52	95.75	-72.24	2.001	9	9	51.05	32
AcV5:SNE:CCC>AAA (ln3) vs. AcV5:SNE:CCC>AAA (ln8)	95.29	92.15	3.145	2.001	9	9	2.223	32
AcV5:SNE:CCC>AAA (ln3) vs. AcV5:SNE:CCC>AAA (ln11)	95.29	95.75	-0.4609	2.001	9	9	0.3257	32
AcV5:SNE:CCC>AAA (ln8) vs. AcV5:SNE:CCC>AAA (ln11)	92.15	95.75	-3.606	2.001	9	9	2.548	32
Compact letter display
AcV5:SNE:CCC>AAA (ln11)	A
AcV5:SNE:CCC>AAA (ln3)	A
AcV5:SNE:CCC>AAA (ln8)	A
Col-0	B
AcV5:NLS:CCC>AAA Day 2
Number of families	1
Number of comparisons per family	6
Alpha	0.05
Tukey's multiple comparisons test	Mean diff.	95.00% CI of diff.	Below threshold?	Summary	Adjusted P Value
Col-0 vs. AcV5:NLS:CCC>AAA (ln10)	0.167	-2.104 to 2.438	No	ns	0.9971	A-B
Col-0 vs. AcV5:NLS:CCC>AAA (ln12)	2.129	-0.1415 to 4.400	No	ns	0.0725	A-C
Col-0 vs. AcV5:NLS:CCC>AAA (ln17)	3.584	1.313 to 5.855	Yes	***	0.0009	A-D
AcV5:NLS:CCC>AAA (ln10) vs. AcV5:NLS:CCC>AAA (ln12)	1.962	-0.3085 to 4.233	No	ns	0.1098	B-C
AcV5:NLS:CCC>AAA (ln10) vs. AcV5:NLS:CCC>AAA (ln17)	3.417	1.146 to 5.688	Yes	**	0.0015	B-D
AcV5:NLS:CCC>AAA (ln12) vs. AcV5:NLS:CCC>AAA (ln17)	1.455	-0.8165 to 3.725	No	ns	0.3228	C-D
Test details	Mean 1	Mean 2	Mean diff.	SE of diff.	n1	n2	q	DF
Col-0 vs. AcV5:NLS:CCC>AAA (ln10)	13.76	13.6	0.167	0.8382	9	9	0.2818	32
Col-0 vs. AcV5:NLS:CCC>AAA (ln12)	13.76	11.63	2.129	0.8382	9	9	3.593	32
Col-0 vs. AcV5:NLS:CCC>AAA (ln17)	13.76	10.18	3.584	0.8382	9	9	6.047	32
AcV5:NLS:CCC>AAA (ln10) vs. AcV5:NLS:CCC>AAA (ln12)	13.6	11.63	1.962	0.8382	9	9	3.311	32
AcV5:NLS:CCC>AAA (ln10) vs. AcV5:NLS:CCC>AAA (ln17)	13.6	10.18	3.417	0.8382	9	9	5.765	32
AcV5:NLS:CCC>AAA (ln12) vs. AcV5:NLS:CCC>AAA (ln17)	11.63	10.18	1.455	0.8382	9	9	2.454	32
Compact letter display
Col-0	A
AcV5:NLS:CCC>AAA (ln10)	A
AcV5:NLS:CCC>AAA (ln12)	A B
AcV5:NLS:CCC>AAA (ln17)	B
AcV5:NLS:CCC>AAA Day 4
Number of families	1
Number of comparisons per family	6
Alpha	0.05
Tukey's multiple comparisons test	Mean diff.	95.00% CI of diff.	Below threshold?	Summary	Adjusted P Value
Col-0 vs. AcV5:NLS:CCC>AAA (ln10)	0.2773	-3.506 to 4.060	No	ns	0.9972	A-B
Col-0 vs. AcV5:NLS:CCC>AAA (ln12)	2.412	-1.371 to 6.195	No	ns	0.3266	A-C
Col-0 vs. AcV5:NLS:CCC>AAA (ln17)	4.213	0.4296 to 7.996	Yes	*	0.0244	A-D
AcV5:NLS:CCC>AAA (ln10) vs. AcV5:NLS:CCC>AAA (ln12)	2.135	-1.648 to 5.918	No	ns	0.4327	B-C
AcV5:NLS:CCC>AAA (ln10) vs. AcV5:NLS:CCC>AAA (ln17)	3.935	0.1523 to 7.718	Yes	*	0.039	B-D
AcV5:NLS:CCC>AAA (ln12) vs. AcV5:NLS:CCC>AAA (ln17)	1.801	-1.982 to 5.584	No	ns	0.576	C-D
Test details	Mean 1	Mean 2	Mean diff.	SE of diff.	n1	n2	q	DF
Col-0 vs. AcV5:NLS:CCC>AAA (ln10)	20.17	19.9	0.2773	1.396	9	9	0.2809	32
Col-0 vs. AcV5:NLS:CCC>AAA (ln12)	20.17	17.76	2.412	1.396	9	9	2.443	32
Col-0 vs. AcV5:NLS:CCC>AAA (ln17)	20.17	15.96	4.213	1.396	9	9	4.267	32
AcV5:NLS:CCC>AAA (ln10) vs. AcV5:NLS:CCC>AAA (ln12)	19.9	17.76	2.135	1.396	9	9	2.162	32
AcV5:NLS:CCC>AAA (ln10) vs. AcV5:NLS:CCC>AAA (ln17)	19.9	15.96	3.935	1.396	9	9	3.986	32
AcV5:NLS:CCC>AAA (ln12) vs. AcV5:NLS:CCC>AAA (ln17)	17.76	15.96	1.801	1.396	9	9	1.824	32
Compact letter display
Col-0	A
AcV5:NLS:CCC>AAA (ln10)	A
AcV5:NLS:CCC>AAA (ln12)	A B
AcV5:NLS:CCC>AAA (ln17)	B
AcV5:NLS:CCC>AAA Day 6
Number of families	1
Number of comparisons per family	6
Alpha	0.05
Tukey's multiple comparisons test	Mean diff.	95.00% CI of diff.	Below threshold?	Summary	Adjusted P Value
Col-0 vs. AcV5:NLS:CCC>AAA (ln10)	0.2327	-7.776 to 8.241	No	ns	0.9998	A-B
Col-0 vs. AcV5:NLS:CCC>AAA (ln12)	-4.692	-12.70 to 3.316	No	ns	0.3998	A-C
Col-0 vs. AcV5:NLS:CCC>AAA (ln17)	-8.668	-16.68 to -0.6593	Yes	*	0.0299	A-D
AcV5:NLS:CCC>AAA (ln10) vs. AcV5:NLS:CCC>AAA (ln12)	-4.925	-12.93 to 3.083	No	ns	0.3577	B-C
AcV5:NLS:CCC>AAA (ln10) vs. AcV5:NLS:CCC>AAA (ln17)	-8.9	-16.91 to -0.8919	Yes	*	0.0247	B-D
AcV5:NLS:CCC>AAA (ln12) vs. AcV5:NLS:CCC>AAA (ln17)	-3.975	-11.98 to 4.033	No	ns	0.542	C-D
Test details	Mean 1	Mean 2	Mean diff.	SE of diff.	n1	n2	q	DF
Col-0 vs. AcV5:NLS:CCC>AAA (ln10)	23.52	23.28	0.2327	2.956	9	9	0.1113	32
Col-0 vs. AcV5:NLS:CCC>AAA (ln12)	23.52	28.21	-4.692	2.956	9	9	2.245	32
Col-0 vs. AcV5:NLS:CCC>AAA (ln17)	23.52	32.18	-8.668	2.956	9	9	4.147	32
AcV5:NLS:CCC>AAA (ln10) vs. AcV5:NLS:CCC>AAA (ln12)	23.28	28.21	-4.925	2.956	9	9	2.356	32
AcV5:NLS:CCC>AAA (ln10) vs. AcV5:NLS:CCC>AAA (ln17)	23.28	32.18	-8.9	2.956	9	9	4.258	32
AcV5:NLS:CCC>AAA (ln12) vs. AcV5:NLS:CCC>AAA (ln17)	28.21	32.18	-3.975	2.956	9	9	1.902	32
Compact letter display
AcV5:NLS:CCC>AAA (ln17)	A
AcV5:NLS:CCC>AAA (ln12)	A B
Col-0	B
AcV5:NLS:CCC>AAA (ln10)	B

## Sheet: Fig 4
Number of families	1
Number of comparisons per family	21
Alpha	0.05
Tukey's multiple comparisons test	Mean diff.	95.00% CI of diff.	Below threshold?	Summary	Adjusted P Value
RIN4 vs. EV	-40.9	-55.61 to -26.20	Yes	****	<0.0001	A-B
RIN4 vs. ACP2	-33.61	-48.31 to -18.91	Yes	****	<0.0001	A-C
RIN4 vs. ACP3	-3.037	-17.74 to 11.67	No	ns	0.9955	A-D
RIN4 vs. ACP2+ACP3	-20.78	-35.49 to -6.079	Yes	**	0.0012	A-E
RIN4 vs. 142-211	0.1176	-14.59 to 14.82	No	ns	>0.9999	A-F
RIN4 vs. ACP2+142-211	-2.817	-17.52 to 11.89	No	ns	0.997	A-G
EV vs. ACP2	7.29	-7.413 to 21.99	No	ns	0.734	B-C
EV vs. ACP3	37.86	23.16 to 52.57	Yes	****	<0.0001	B-D
EV vs. ACP2+ACP3	20.12	5.415 to 34.82	Yes	**	0.0019	B-E
EV vs. 142-211	41.02	26.32 to 55.72	Yes	****	<0.0001	B-F
EV vs. ACP2+142-211	38.08	23.38 to 52.79	Yes	****	<0.0001	B-G
ACP2 vs. ACP3	30.57	15.87 to 45.28	Yes	****	<0.0001	C-D
ACP2 vs. ACP2+ACP3	12.83	-1.875 to 27.53	No	ns	0.1258	C-E
ACP2 vs. 142-211	33.73	19.03 to 48.43	Yes	****	<0.0001	C-F
ACP2 vs. ACP2+142-211	30.79	16.09 to 45.50	Yes	****	<0.0001	C-G
ACP3 vs. ACP2+ACP3	-17.75	-32.45 to -3.042	Yes	**	0.0087	D-E
ACP3 vs. 142-211	3.154	-11.55 to 17.86	No	ns	0.9944	D-F
ACP3 vs. ACP2+142-211	0.22	-14.48 to 14.92	No	ns	>0.9999	D-G
ACP2+ACP3 vs. 142-211	20.9	6.197 to 35.60	Yes	**	0.0011	E-F
ACP2+ACP3 vs. ACP2+142-211	17.97	3.262 to 32.67	Yes	**	0.0076	E-G
142-211 vs. ACP2+142-211	-2.934	-17.64 to 11.77	No	ns	0.9962	F-G
Test details	Mean 1	Mean 2	Mean diff.	SE of diff.	n1	n2	q	DF
RIN4 vs. EV	1.814	42.72	-40.9	4.808	9	9	12.03	56
RIN4 vs. ACP2	1.814	35.43	-33.61	4.808	9	9	9.886	56
RIN4 vs. ACP3	1.814	4.851	-3.037	4.808	9	9	0.8932	56
RIN4 vs. ACP2+ACP3	1.814	22.6	-20.78	4.808	9	9	6.113	56
RIN4 vs. 142-211	1.814	1.697	0.1176	4.808	9	9	0.03458	56
RIN4 vs. ACP2+142-211	1.814	4.631	-2.817	4.808	9	9	0.8285	56
EV vs. ACP2	42.72	35.43	7.29	4.808	9	9	2.144	56
EV vs. ACP3	42.72	4.851	37.86	4.808	9	9	11.14	56
EV vs. ACP2+ACP3	42.72	22.6	20.12	4.808	9	9	5.917	56
EV vs. 142-211	42.72	1.697	41.02	4.808	9	9	12.06	56
EV vs. ACP2+142-211	42.72	4.631	38.08	4.808	9	9	11.2	56
ACP2 vs. ACP3	35.43	4.851	30.57	4.808	9	9	8.993	56
ACP2 vs. ACP2+ACP3	35.43	22.6	12.83	4.808	9	9	3.773	56
ACP2 vs. 142-211	35.43	1.697	33.73	4.808	9	9	9.92	56
ACP2 vs. ACP2+142-211	35.43	4.631	30.79	4.808	9	9	9.057	56
ACP3 vs. ACP2+ACP3	4.851	22.6	-17.75	4.808	9	9	5.219	56
ACP3 vs. 142-211	4.851	1.697	3.154	4.808	9	9	0.9278	56
ACP3 vs. ACP2+142-211	4.851	4.631	0.22	4.808	9	9	0.0647	56
ACP2+ACP3 vs. 142-211	22.6	1.697	20.9	4.808	9	9	6.147	56
ACP2+ACP3 vs. ACP2+142-211	22.6	4.631	17.97	4.808	9	9	5.284	56
142-211 vs. ACP2+142-211	1.697	4.631	-2.934	4.808	9	9	0.8631	56
Compact letter display
EV	A
ACP2	A B
ACP2+ACP3	B
ACP3	C
ACP2+142-211	C
RIN4	C
142-211	C

## Sheet: Fig 5 
Number of families	1
Number of comparisons per family	15
Alpha	0.05
Tukey's multiple comparisons test	Mean diff.	95.00% CI of diff.	Below threshold?	Summary	Adjusted P Value
RIN4 vs. Ev	-35.67	-46.61 to -24.73	Yes	****	<0.0001	A-B
RIN4 vs. ACP3	-4.158	-15.10 to 6.780	No	ns	0.8731	A-C
RIN4 vs. ACP3+YFP:NES:ACP2	-15.84	-26.78 to -4.905	Yes	***	0.0009	A-D
RIN4 vs. ACP3+YFP:SNE:ACP2	-14.99	-25.92 to -4.047	Yes	**	0.002	A-E
RIN4 vs. ACP3+YFP:NLS:ACP2	-3.332	-14.27 to 7.606	No	ns	0.9466	A-F
Ev vs. ACP3	31.51	20.57 to 42.45	Yes	****	<0.0001	B-C
Ev vs. ACP3+YFP:NES:ACP2	19.82	8.887 to 30.76	Yes	****	<0.0001	B-D
Ev vs. ACP3+YFP:SNE:ACP2	20.68	9.744 to 31.62	Yes	****	<0.0001	B-E
Ev vs. ACP3+YFP:NLS:ACP2	32.34	21.40 to 43.27	Yes	****	<0.0001	B-F
ACP3 vs. ACP3+YFP:NES:ACP2	-11.68	-22.62 to -0.7469	Yes	*	0.0295	C-D
ACP3 vs. ACP3+YFP:SNE:ACP2	-10.83	-21.77 to 0.1110	No	ns	0.0539	C-E
ACP3 vs. ACP3+YFP:NLS:ACP2	0.8261	-10.11 to 11.76	No	ns	>0.9999	C-F
ACP3+YFP:NES:ACP2 vs. ACP3+YFP:SNE:ACP2	0.8579	-10.08 to 11.80	No	ns	>0.9999	D-E
ACP3+YFP:NES:ACP2 vs. ACP3+YFP:NLS:ACP2	12.51	1.573 to 23.45	Yes	*	0.0158	D-F
ACP3+YFP:SNE:ACP2 vs. ACP3+YFP:NLS:ACP2	11.65	0.7151 to 22.59	Yes	*	0.0302	E-F
Test details	Mean 1	Mean 2	Mean diff.	SE of diff.	n1	n2	q	DF
RIN4 vs. Ev	0.8629	36.53	-35.67	3.727	12	12	13.54	66
RIN4 vs. ACP3	0.8629	5.021	-4.158	3.727	12	12	1.578	66
RIN4 vs. ACP3+YFP:NES:ACP2	0.8629	16.71	-15.84	3.727	12	12	6.012	66
RIN4 vs. ACP3+YFP:SNE:ACP2	0.8629	15.85	-14.99	3.727	12	12	5.687	66
RIN4 vs. ACP3+YFP:NLS:ACP2	0.8629	4.195	-3.332	3.727	12	12	1.264	66
Ev vs. ACP3	36.53	5.021	31.51	3.727	12	12	11.96	66
Ev vs. ACP3+YFP:NES:ACP2	36.53	16.71	19.82	3.727	12	12	7.523	66
Ev vs. ACP3+YFP:SNE:ACP2	36.53	15.85	20.68	3.727	12	12	7.849	66
Ev vs. ACP3+YFP:NLS:ACP2	36.53	4.195	32.34	3.727	12	12	12.27	66
ACP3 vs. ACP3+YFP:NES:ACP2	5.021	16.71	-11.68	3.727	12	12	4.434	66
ACP3 vs. ACP3+YFP:SNE:ACP2	5.021	15.85	-10.83	3.727	12	12	4.109	66
ACP3 vs. ACP3+YFP:NLS:ACP2	5.021	4.195	0.8261	3.727	12	12	0.3135	66
ACP3+YFP:NES:ACP2 vs. ACP3+YFP:SNE:ACP2	16.71	15.85	0.8579	3.727	12	12	0.3256	66
ACP3+YFP:NES:ACP2 vs. ACP3+YFP:NLS:ACP2	16.71	4.195	12.51	3.727	12	12	4.748	66
ACP3+YFP:SNE:ACP2 vs. ACP3+YFP:NLS:ACP2	15.85	4.195	11.65	3.727	12	12	4.422	66
Compact letter display
Ev	A
ACP3+YFP:NES:ACP2	B
ACP3+YFP:SNE:ACP2	B C
ACP3	C D
ACP3+YFP:NLS:ACP2	D
RIN4	D

## Sheet: Fig 6A
Number of families	1
Number of comparisons per family	28
Alpha	0.05
Tukey's multiple comparisons test	Mean diff.	95.00% CI of diff.	Below threshold?	Summary	Adjusted P Value
YFP:ACP3 vs. Flag:RIN4	-1.338	-6.334 to 3.658	No	ns	0.9901	A-B
YFP:ACP3 vs. Flag:AtACP3	-0.4712	-5.467 to 4.524	No	ns	>0.9999	A-C
YFP:ACP3 vs. Flag:GmACP3	0.3258	-4.670 to 5.321	No	ns	>0.9999	A-D
YFP:ACP3 vs. Flag:PpACP3	-0.1047	-5.100 to 4.891	No	ns	>0.9999	A-E
YFP:ACP3 vs. Flag:StACP3	-1.699	-6.694 to 3.297	No	ns	0.9616	A-F
YFP:ACP3 vs. Flag:OsACP3	-9.936	-14.93 to -4.940	Yes	****	<0.0001	A-G
YFP:ACP3 vs. EV	-16.66	-21.66 to -11.67	Yes	****	<0.0001	A-H
Flag:RIN4 vs. Flag:AtACP3	0.8668	-4.129 to 5.862	No	ns	0.9993	B-C
Flag:RIN4 vs. Flag:GmACP3	1.664	-3.332 to 6.659	No	ns	0.9657	B-D
Flag:RIN4 vs. Flag:PpACP3	1.233	-3.762 to 6.229	No	ns	0.9939	B-E
Flag:RIN4 vs. Flag:StACP3	-0.3607	-5.356 to 4.635	No	ns	>0.9999	B-F
Flag:RIN4 vs. Flag:OsACP3	-8.598	-13.59 to -3.602	Yes	****	<0.0001	B-G
Flag:RIN4 vs. EV	-15.32	-20.32 to -10.33	Yes	****	<0.0001	B-H
Flag:AtACP3 vs. Flag:GmACP3	0.797	-4.199 to 5.793	No	ns	0.9996	C-D
Flag:AtACP3 vs. Flag:PpACP3	0.3665	-4.629 to 5.362	No	ns	>0.9999	C-E
Flag:AtACP3 vs. Flag:StACP3	-1.227	-6.223 to 3.768	No	ns	0.9941	C-F
Flag:AtACP3 vs. Flag:OsACP3	-9.465	-14.46 to -4.469	Yes	****	<0.0001	C-G
Flag:AtACP3 vs. EV	-16.19	-21.19 to -11.19	Yes	****	<0.0001	C-H
Flag:GmACP3 vs. Flag:PpACP3	-0.4305	-5.426 to 4.565	No	ns	>0.9999	D-E
Flag:GmACP3 vs. Flag:StACP3	-2.024	-7.020 to 2.971	No	ns	0.9065	D-F
Flag:GmACP3 vs. Flag:OsACP3	-10.26	-15.26 to -5.266	Yes	****	<0.0001	D-G
Flag:GmACP3 vs. EV	-16.99	-21.98 to -11.99	Yes	****	<0.0001	D-H
Flag:PpACP3 vs. Flag:StACP3	-1.594	-6.589 to 3.402	No	ns	0.9728	E-F
Flag:PpACP3 vs. Flag:OsACP3	-9.831	-14.83 to -4.836	Yes	****	<0.0001	E-G
Flag:PpACP3 vs. EV	-16.56	-21.55 to -11.56	Yes	****	<0.0001	E-H
Flag:StACP3 vs. Flag:OsACP3	-8.237	-13.23 to -3.242	Yes	****	<0.0001	F-G
Flag:StACP3 vs. EV	-14.96	-19.96 to -9.967	Yes	****	<0.0001	F-H
Flag:OsACP3 vs. EV	-6.725	-11.72 to -1.729	Yes	**	0.0019	G-H
Test details	Mean 1	Mean 2	Mean diff.	SE of diff.	n1	n2	q	DF
YFP:ACP3 vs. Flag:RIN4	0.2734	1.611	-1.338	1.594	9	9	1.187	64
YFP:ACP3 vs. Flag:AtACP3	0.2734	0.7446	-0.4712	1.594	9	9	0.418	64
YFP:ACP3 vs. Flag:GmACP3	0.2734	-0.05235	0.3258	1.594	9	9	0.289	64
YFP:ACP3 vs. Flag:PpACP3	0.2734	0.3781	-0.1047	1.594	9	9	0.09288	64
YFP:ACP3 vs. Flag:StACP3	0.2734	1.972	-1.699	1.594	9	9	1.507	64
YFP:ACP3 vs. Flag:OsACP3	0.2734	10.21	-9.936	1.594	9	9	8.814	64
YFP:ACP3 vs. EV	0.2734	16.93	-16.66	1.594	9	9	14.78	64
Flag:RIN4 vs. Flag:AtACP3	1.611	0.7446	0.8668	1.594	9	9	0.7689	64
Flag:RIN4 vs. Flag:GmACP3	1.611	-0.05235	1.664	1.594	9	9	1.476	64
Flag:RIN4 vs. Flag:PpACP3	1.611	0.3781	1.233	1.594	9	9	1.094	64
Flag:RIN4 vs. Flag:StACP3	1.611	1.972	-0.3607	1.594	9	9	0.3199	64
Flag:RIN4 vs. Flag:OsACP3	1.611	10.21	-8.598	1.594	9	9	7.627	64
Flag:RIN4 vs. EV	1.611	16.93	-15.32	1.594	9	9	13.59	64
Flag:AtACP3 vs. Flag:GmACP3	0.7446	-0.05235	0.797	1.594	9	9	0.707	64
Flag:AtACP3 vs. Flag:PpACP3	0.7446	0.3781	0.3665	1.594	9	9	0.3251	64
Flag:AtACP3 vs. Flag:StACP3	0.7446	1.972	-1.227	1.594	9	9	1.089	64
Flag:AtACP3 vs. Flag:OsACP3	0.7446	10.21	-9.465	1.594	9	9	8.396	64
Flag:AtACP3 vs. EV	0.7446	16.93	-16.19	1.594	9	9	14.36	64
Flag:GmACP3 vs. Flag:PpACP3	-0.05235	0.3781	-0.4305	1.594	9	9	0.3819	64
Flag:GmACP3 vs. Flag:StACP3	-0.05235	1.972	-2.024	1.594	9	9	1.796	64
Flag:GmACP3 vs. Flag:OsACP3	-0.05235	10.21	-10.26	1.594	9	9	9.103	64
Flag:GmACP3 vs. EV	-0.05235	16.93	-16.99	1.594	9	9	15.07	64
Flag:PpACP3 vs. Flag:StACP3	0.3781	1.972	-1.594	1.594	9	9	1.414	64
Flag:PpACP3 vs. Flag:OsACP3	0.3781	10.21	-9.831	1.594	9	9	8.721	64
Flag:PpACP3 vs. EV	0.3781	16.93	-16.56	1.594	9	9	14.69	64
Flag:StACP3 vs. Flag:OsACP3	1.972	10.21	-8.237	1.594	9	9	7.307	64
Flag:StACP3 vs. EV	1.972	16.93	-14.96	1.594	9	9	13.27	64
Flag:OsACP3 vs. EV	10.21	16.93	-6.725	1.594	9	9	5.965	64
Compact letter display
EV	A
Flag:OsACP3	B
Flag:StACP3	C
Flag:RIN4	C
Flag:AtACP3	C
Flag:PpACP3	C
YFP:ACP3	C
Flag:GmACP3	C

## Sheet: Fig 6C
Number of families	1
Number of comparisons per family	210
Alpha	0.05
Tukey's multiple comparisons test	Mean diff.	95.00% CI of diff.	Below threshold?	Summary	Adjusted P Value
Flag:AtRIN4Fl vs. Ev	-11.59	-15.44 to -7.738	Yes	****	<0.0001	A-B
Flag:AtRIN4Fl vs. Flag:ACP2	-11.85	-15.70 to -8.002	Yes	****	<0.0001	A-C
Flag:AtRIN4Fl vs. YFP:AtACP3	0.2943	-3.556 to 4.145	No	ns	>0.9999	A-D
Flag:AtRIN4Fl vs. Flag:AtACP2+YFP:AtACP3	0.5718	-3.279 to 4.422	No	ns	>0.9999	A-E
Flag:AtRIN4Fl vs. YFP:ACP2+YFP:ACP3	0.1219	-3.728 to 3.972	No	ns	>0.9999	A-F
Flag:AtRIN4Fl vs. Flag:AtACP3	0.08154	-3.769 to 3.932	No	ns	>0.9999	A-G
Flag:AtRIN4Fl vs. Flag:AtACP2+Flag:AtACP3	-4.924	-8.774 to -1.073	Yes	**	0.0011	A-H
Flag:AtRIN4Fl vs. YFP:AtACP2+Flag:AtACP3	-3.813	-7.663 to 0.03781	No	ns	0.0559	A-I
Flag:AtRIN4Fl vs. Flag:GmACP3	1.402	-2.449 to 5.252	No	ns	0.9993	A-J
Flag:AtRIN4Fl vs. YFP:GmACP2+Flag:GmACP3	-2.716	-6.566 to 1.135	No	ns	0.5777	A-K
Flag:AtRIN4Fl vs. YFP:AtACP2+Flag:GmACP3	0.7593	-3.091 to 4.610	No	ns	>0.9999	A-L
Flag:AtRIN4Fl vs. Flag:PpACP3	-0.02747	-3.878 to 3.823	No	ns	>0.9999	A-M
Flag:AtRIN4Fl vs. YFP:PpACP2+Flag:PpACP3	-3.134	-6.985 to 0.7160	No	ns	0.2944	A-N
Flag:AtRIN4Fl vs. YFP:AtACP2+Flag:PpACP3	-0.0525	-3.903 to 3.798	No	ns	>0.9999	A-O
Flag:AtRIN4Fl vs. Flag:StACP3	-0.3475	-4.198 to 3.503	No	ns	>0.9999	A-P
Flag:AtRIN4Fl vs. YFP:StACP2+Flag:StACP3	-4.325	-8.175 to -0.4746	Yes	*	0.0108	A-Q
Flag:AtRIN4Fl vs. YFP:AtACP2+Flag:StACP3	0.1308	-3.720 to 3.981	No	ns	>0.9999	A-R
Flag:AtRIN4Fl vs. Flag:OsACP3	-9.5	-13.35 to -5.650	Yes	****	<0.0001	A-S
Flag:AtRIN4Fl vs. YFP:OsACP2+Flag:OsACP3	-6.224	-10.07 to -2.374	Yes	****	<0.0001	A-T
Flag:AtRIN4Fl vs. YFP:AtACP2+Flag:OsACP3	-8.6	-12.45 to -4.750	Yes	****	<0.0001	A-U
Ev vs. Flag:ACP2	-0.2633	-4.114 to 3.587	No	ns	>0.9999	B-C
Ev vs. YFP:AtACP3	11.88	8.033 to 15.73	Yes	****	<0.0001	B-D
Ev vs. Flag:AtACP2+YFP:AtACP3	12.16	8.310 to 16.01	Yes	****	<0.0001	B-E
Ev vs. YFP:ACP2+YFP:ACP3	11.71	7.860 to 15.56	Yes	****	<0.0001	B-F
Ev vs. Flag:AtACP3	11.67	7.820 to 15.52	Yes	****	<0.0001	B-G
Ev vs. Flag:AtACP2+Flag:AtACP3	6.665	2.815 to 10.52	Yes	****	<0.0001	B-H
Ev vs. YFP:AtACP2+Flag:AtACP3	7.776	3.926 to 11.63	Yes	****	<0.0001	B-I
Ev vs. Flag:GmACP3	12.99	9.140 to 16.84	Yes	****	<0.0001	B-J
Ev vs. YFP:GmACP2+Flag:GmACP3	8.873	5.023 to 12.72	Yes	****	<0.0001	B-K
Ev vs. YFP:AtACP2+Flag:GmACP3	12.35	8.498 to 16.20	Yes	****	<0.0001	B-L
Ev vs. Flag:PpACP3	11.56	7.711 to 15.41	Yes	****	<0.0001	B-M
Ev vs. YFP:PpACP2+Flag:PpACP3	8.455	4.604 to 12.30	Yes	****	<0.0001	B-N
Ev vs. YFP:AtACP2+Flag:PpACP3	11.54	7.686 to 15.39	Yes	****	<0.0001	B-O
Ev vs. Flag:StACP3	11.24	7.391 to 15.09	Yes	****	<0.0001	B-P
Ev vs. YFP:StACP2+Flag:StACP3	7.264	3.413 to 11.11	Yes	****	<0.0001	B-Q
Ev vs. YFP:AtACP2+Flag:StACP3	11.72	7.869 to 15.57	Yes	****	<0.0001	B-R
Ev vs. Flag:OsACP3	2.089	-1.761 to 5.939	No	ns	0.9294	B-S
Ev vs. YFP:OsACP2+Flag:OsACP3	5.365	1.514 to 9.215	Yes	***	0.0002	B-T
Ev vs. YFP:AtACP2+Flag:OsACP3	2.988	-0.8619 to 6.839	No	ns	0.3848	B-U
Flag:ACP2 vs. YFP:AtACP3	12.15	8.296 to 16.00	Yes	****	<0.0001	C-D
Flag:ACP2 vs. Flag:AtACP2+YFP:AtACP3	12.42	8.574 to 16.27	Yes	****	<0.0001	C-E
Flag:ACP2 vs. YFP:ACP2+YFP:ACP3	11.97	8.124 to 15.82	Yes	****	<0.0001	C-F
Flag:ACP2 vs. Flag:AtACP3	11.93	8.083 to 15.78	Yes	****	<0.0001	C-G
Flag:ACP2 vs. Flag:AtACP2+Flag:AtACP3	6.929	3.078 to 10.78	Yes	****	<0.0001	C-H
Flag:ACP2 vs. YFP:AtACP2+Flag:AtACP3	8.04	4.189 to 11.89	Yes	****	<0.0001	C-I
Flag:ACP2 vs. Flag:GmACP3	13.25	9.403 to 17.10	Yes	****	<0.0001	C-J
Flag:ACP2 vs. YFP:GmACP2+Flag:GmACP3	9.137	5.286 to 12.99	Yes	****	<0.0001	C-K
Flag:ACP2 vs. YFP:AtACP2+Flag:GmACP3	12.61	8.761 to 16.46	Yes	****	<0.0001	C-L
Flag:ACP2 vs. Flag:PpACP3	11.82	7.974 to 15.68	Yes	****	<0.0001	C-M
Flag:ACP2 vs. YFP:PpACP2+Flag:PpACP3	8.718	4.867 to 12.57	Yes	****	<0.0001	C-N
Flag:ACP2 vs. YFP:AtACP2+Flag:PpACP3	11.8	7.949 to 15.65	Yes	****	<0.0001	C-O
Flag:ACP2 vs. Flag:StACP3	11.5	7.654 to 15.35	Yes	****	<0.0001	C-P
Flag:ACP2 vs. YFP:StACP2+Flag:StACP3	7.527	3.677 to 11.38	Yes	****	<0.0001	C-Q
Flag:ACP2 vs. YFP:AtACP2+Flag:StACP3	11.98	8.133 to 15.83	Yes	****	<0.0001	C-R
Flag:ACP2 vs. Flag:OsACP3	2.352	-1.498 to 6.203	No	ns	0.8176	C-S
Flag:ACP2 vs. YFP:OsACP2+Flag:OsACP3	5.628	1.778 to 9.478	Yes	****	<0.0001	C-T
Flag:ACP2 vs. YFP:AtACP2+Flag:OsACP3	3.252	-0.5986 to 7.102	No	ns	0.2315	C-U
YFP:AtACP3 vs. Flag:AtACP2+YFP:AtACP3	0.2775	-3.573 to 4.128	No	ns	>0.9999	D-E
YFP:AtACP3 vs. YFP:ACP2+YFP:ACP3	-0.1724	-4.023 to 3.678	No	ns	>0.9999	D-F
YFP:AtACP3 vs. Flag:AtACP3	-0.2127	-4.063 to 3.638	No	ns	>0.9999	D-G
YFP:AtACP3 vs. Flag:AtACP2+Flag:AtACP3	-5.218	-9.068 to -1.367	Yes	***	0.0003	D-H
YFP:AtACP3 vs. YFP:AtACP2+Flag:AtACP3	-4.107	-7.957 to -0.2565	Yes	*	0.0226	D-I
YFP:AtACP3 vs. Flag:GmACP3	1.107	-2.743 to 4.958	No	ns	>0.9999	D-J
YFP:AtACP3 vs. YFP:GmACP2+Flag:GmACP3	-3.01	-6.860 to 0.8405	No	ns	0.3708	D-K
YFP:AtACP3 vs. YFP:AtACP2+Flag:GmACP3	0.465	-3.385 to 4.315	No	ns	>0.9999	D-L
YFP:AtACP3 vs. Flag:PpACP3	-0.3217	-4.172 to 3.529	No	ns	>0.9999	D-M
YFP:AtACP3 vs. YFP:PpACP2+Flag:PpACP3	-3.429	-7.279 to 0.4218	No	ns	0.155	D-N
YFP:AtACP3 vs. YFP:AtACP2+Flag:PpACP3	-0.3468	-4.197 to 3.504	No	ns	>0.9999	D-O
YFP:AtACP3 vs. Flag:StACP3	-0.6418	-4.492 to 3.209	No	ns	>0.9999	D-P
YFP:AtACP3 vs. YFP:StACP2+Flag:StACP3	-4.619	-8.470 to -0.7689	Yes	**	0.0037	D-Q
YFP:AtACP3 vs. YFP:AtACP2+Flag:StACP3	-0.1635	-4.014 to 3.687	No	ns	>0.9999	D-R
YFP:AtACP3 vs. Flag:OsACP3	-9.794	-13.64 to -5.944	Yes	****	<0.0001	D-S
YFP:AtACP3 vs. YFP:OsACP2+Flag:OsACP3	-6.518	-10.37 to -2.668	Yes	****	<0.0001	D-T
YFP:AtACP3 vs. YFP:AtACP2+Flag:OsACP3	-8.895	-12.75 to -5.044	Yes	****	<0.0001	D-U
Flag:AtACP2+YFP:AtACP3 vs. YFP:ACP2+YFP:ACP3	-0.4498	-4.300 to 3.401	No	ns	>0.9999	E-F
Flag:AtACP2+YFP:AtACP3 vs. Flag:AtACP3	-0.4902	-4.341 to 3.360	No	ns	>0.9999	E-G
Flag:AtACP2+YFP:AtACP3 vs. Flag:AtACP2+Flag:AtACP3	-5.495	-9.346 to -1.645	Yes	****	<0.0001	E-H
Flag:AtACP2+YFP:AtACP3 vs. YFP:AtACP2+Flag:AtACP3	-4.384	-8.235 to -0.5339	Yes	**	0.0088	E-I
Flag:AtACP2+YFP:AtACP3 vs. Flag:GmACP3	0.8299	-3.020 to 4.680	No	ns	>0.9999	E-J
Flag:AtACP2+YFP:AtACP3 vs. YFP:GmACP2+Flag:GmACP3	-3.287	-7.138 to 0.5630	No	ns	0.2144	E-K
Flag:AtACP2+YFP:AtACP3 vs. YFP:AtACP2+Flag:GmACP3	0.1875	-3.663 to 4.038	No	ns	>0.9999	E-L
Flag:AtACP2+YFP:AtACP3 vs. Flag:PpACP3	-0.5992	-4.450 to 3.251	No	ns	>0.9999	E-M
Flag:AtACP2+YFP:AtACP3 vs. YFP:PpACP2+Flag:PpACP3	-3.706	-7.556 to 0.1443	No	ns	0.0756	E-N
Flag:AtACP2+YFP:AtACP3 vs. YFP:AtACP2+Flag:PpACP3	-0.6243	-4.475 to 3.226	No	ns	>0.9999	E-O
Flag:AtACP2+YFP:AtACP3 vs. Flag:StACP3	-0.9193	-4.770 to 2.931	No	ns	>0.9999	E-P
Flag:AtACP2+YFP:AtACP3 vs. YFP:StACP2+Flag:StACP3	-4.897	-8.747 to -1.046	Yes	**	0.0013	E-Q
Flag:AtACP2+YFP:AtACP3 vs. YFP:AtACP2+Flag:StACP3	-0.441	-4.291 to 3.409	No	ns	>0.9999	E-R
Flag:AtACP2+YFP:AtACP3 vs. Flag:OsACP3	-10.07	-13.92 to -6.221	Yes	****	<0.0001	E-S
Flag:AtACP2+YFP:AtACP3 vs. YFP:OsACP2+Flag:OsACP3	-6.796	-10.65 to -2.945	Yes	****	<0.0001	E-T
Flag:AtACP2+YFP:AtACP3 vs. YFP:AtACP2+Flag:OsACP3	-9.172	-13.02 to -5.322	Yes	****	<0.0001	E-U
YFP:ACP2+YFP:ACP3 vs. Flag:AtACP3	-0.04038	-3.891 to 3.810	No	ns	>0.9999	F-G
YFP:ACP2+YFP:ACP3 vs. Flag:AtACP2+Flag:AtACP3	-5.045	-8.896 to -1.195	Yes	***	0.0007	F-H
YFP:ACP2+YFP:ACP3 vs. YFP:AtACP2+Flag:AtACP3	-3.934	-7.785 to -0.08411	Yes	*	0.0388	F-I
YFP:ACP2+YFP:ACP3 vs. Flag:GmACP3	1.28	-2.571 to 5.130	No	ns	0.9998	F-J
YFP:ACP2+YFP:ACP3 vs. YFP:GmACP2+Flag:GmACP3	-2.837	-6.688 to 1.013	No	ns	0.4893	F-K
YFP:ACP2+YFP:ACP3 vs. YFP:AtACP2+Flag:GmACP3	0.6374	-3.213 to 4.488	No	ns	>0.9999	F-L
YFP:ACP2+YFP:ACP3 vs. Flag:PpACP3	-0.1494	-4.000 to 3.701	No	ns	>0.9999	F-M
YFP:ACP2+YFP:ACP3 vs. YFP:PpACP2+Flag:PpACP3	-3.256	-7.107 to 0.5941	No	ns	0.2293	F-N
YFP:ACP2+YFP:ACP3 vs. YFP:AtACP2+Flag:PpACP3	-0.1744	-4.025 to 3.676	No	ns	>0.9999	F-O
YFP:ACP2+YFP:ACP3 vs. Flag:StACP3	-0.4695	-4.320 to 3.381	No	ns	>0.9999	F-P
YFP:ACP2+YFP:ACP3 vs. YFP:StACP2+Flag:StACP3	-4.447	-8.297 to -0.5966	Yes	**	0.007	F-Q
YFP:ACP2+YFP:ACP3 vs. YFP:AtACP2+Flag:StACP3	0.008832	-3.842 to 3.859	No	ns	>0.9999	F-R
YFP:ACP2+YFP:ACP3 vs. Flag:OsACP3	-9.622	-13.47 to -5.771	Yes	****	<0.0001	F-S
YFP:ACP2+YFP:ACP3 vs. YFP:OsACP2+Flag:OsACP3	-6.346	-10.20 to -2.496	Yes	****	<0.0001	F-T
YFP:ACP2+YFP:ACP3 vs. YFP:AtACP2+Flag:OsACP3	-8.722	-12.57 to -4.872	Yes	****	<0.0001	F-U
Flag:AtACP3 vs. Flag:AtACP2+Flag:AtACP3	-5.005	-8.855 to -1.155	Yes	***	0.0008	G-H
Flag:AtACP3 vs. YFP:AtACP2+Flag:AtACP3	-3.894	-7.744 to -0.04372	Yes	*	0.0439	G-I
Flag:AtACP3 vs. Flag:GmACP3	1.32	-2.530 to 5.170	No	ns	0.9997	G-J
Flag:AtACP3 vs. YFP:GmACP2+Flag:GmACP3	-2.797	-6.647 to 1.053	No	ns	0.5184	G-K
Flag:AtACP3 vs. YFP:AtACP2+Flag:GmACP3	0.6778	-3.173 to 4.528	No	ns	>0.9999	G-L
Flag:AtACP3 vs. Flag:PpACP3	-0.109	-3.959 to 3.741	No	ns	>0.9999	G-M
Flag:AtACP3 vs. YFP:PpACP2+Flag:PpACP3	-3.216	-7.066 to 0.6345	No	ns	0.2497	G-N
Flag:AtACP3 vs. YFP:AtACP2+Flag:PpACP3	-0.134	-3.984 to 3.716	No	ns	>0.9999	G-O
Flag:AtACP3 vs. Flag:StACP3	-0.4291	-4.279 to 3.421	No	ns	>0.9999	G-P
Flag:AtACP3 vs. YFP:StACP2+Flag:StACP3	-4.407	-8.257 to -0.5562	Yes	**	0.0081	G-Q
Flag:AtACP3 vs. YFP:AtACP2+Flag:StACP3	0.04922	-3.801 to 3.900	No	ns	>0.9999	G-R
Flag:AtACP3 vs. Flag:OsACP3	-9.581	-13.43 to -5.731	Yes	****	<0.0001	G-S
Flag:AtACP3 vs. YFP:OsACP2+Flag:OsACP3	-6.306	-10.16 to -2.455	Yes	****	<0.0001	G-T
Flag:AtACP3 vs. YFP:AtACP2+Flag:OsACP3	-8.682	-12.53 to -4.832	Yes	****	<0.0001	G-U
Flag:AtACP2+Flag:AtACP3 vs. YFP:AtACP2+Flag:AtACP3	1.111	-2.739 to 4.961	No	ns	>0.9999	H-I
Flag:AtACP2+Flag:AtACP3 vs. Flag:GmACP3	6.325	2.475 to 10.18	Yes	****	<0.0001	H-J
Flag:AtACP2+Flag:AtACP3 vs. YFP:GmACP2+Flag:GmACP3	2.208	-1.642 to 6.058	No	ns	0.8868	H-K
Flag:AtACP2+Flag:AtACP3 vs. YFP:AtACP2+Flag:GmACP3	5.683	1.833 to 9.533	Yes	****	<0.0001	H-L
Flag:AtACP2+Flag:AtACP3 vs. Flag:PpACP3	4.896	1.046 to 8.746	Yes	**	0.0013	H-M
Flag:AtACP2+Flag:AtACP3 vs. YFP:PpACP2+Flag:PpACP3	1.789	-2.061 to 5.640	No	ns	0.9853	H-N
Flag:AtACP2+Flag:AtACP3 vs. YFP:AtACP2+Flag:PpACP3	4.871	1.021 to 8.721	Yes	**	0.0014	H-O
Flag:AtACP2+Flag:AtACP3 vs. Flag:StACP3	4.576	0.7257 to 8.426	Yes	**	0.0044	H-P
Flag:AtACP2+Flag:AtACP3 vs. YFP:StACP2+Flag:StACP3	0.5986	-3.252 to 4.449	No	ns	>0.9999	H-Q
Flag:AtACP2+Flag:AtACP3 vs. YFP:AtACP2+Flag:StACP3	5.054	1.204 to 8.905	Yes	***	0.0007	H-R
Flag:AtACP2+Flag:AtACP3 vs. Flag:OsACP3	-4.576	-8.427 to -0.7260	Yes	**	0.0044	H-S
Flag:AtACP2+Flag:AtACP3 vs. YFP:OsACP2+Flag:OsACP3	-1.3	-5.151 to 2.550	No	ns	0.9998	H-T
Flag:AtACP2+Flag:AtACP3 vs. YFP:AtACP2+Flag:OsACP3	-3.677	-7.527 to 0.1735	No	ns	0.0819	H-U
YFP:AtACP2+Flag:AtACP3 vs. Flag:GmACP3	5.214	1.364 to 9.065	Yes	***	0.0003	I-J
YFP:AtACP2+Flag:AtACP3 vs. YFP:GmACP2+Flag:GmACP3	1.097	-2.753 to 4.947	No	ns	>0.9999	I-K
YFP:AtACP2+Flag:AtACP3 vs. YFP:AtACP2+Flag:GmACP3	4.572	0.7215 to 8.422	Yes	**	0.0044	I-L
YFP:AtACP2+Flag:AtACP3 vs. Flag:PpACP3	3.785	-0.06528 to 7.635	No	ns	0.0605	I-M
YFP:AtACP2+Flag:AtACP3 vs. YFP:PpACP2+Flag:PpACP3	0.6782	-3.172 to 4.529	No	ns	>0.9999	I-N
YFP:AtACP2+Flag:AtACP3 vs. YFP:AtACP2+Flag:PpACP3	3.76	-0.09031 to 7.610	No	ns	0.065	I-O
YFP:AtACP2+Flag:AtACP3 vs. Flag:StACP3	3.465	-0.3854 to 7.315	No	ns	0.1419	I-P
YFP:AtACP2+Flag:AtACP3 vs. YFP:StACP2+Flag:StACP3	-0.5125	-4.363 to 3.338	No	ns	>0.9999	I-Q
YFP:AtACP2+Flag:AtACP3 vs. YFP:AtACP2+Flag:StACP3	3.943	0.09294 to 7.794	Yes	*	0.0378	I-R
YFP:AtACP2+Flag:AtACP3 vs. Flag:OsACP3	-5.687	-9.538 to -1.837	Yes	****	<0.0001	I-S
YFP:AtACP2+Flag:AtACP3 vs. YFP:OsACP2+Flag:OsACP3	-2.412	-6.262 to 1.439	No	ns	0.7838	I-T
YFP:AtACP2+Flag:AtACP3 vs. YFP:AtACP2+Flag:OsACP3	-4.788	-8.638 to -0.9375	Yes	**	0.0019	I-U
Flag:GmACP3 vs. YFP:GmACP2+Flag:GmACP3	-4.117	-7.968 to -0.2668	Yes	*	0.0218	J-K
Flag:GmACP3 vs. YFP:AtACP2+Flag:GmACP3	-0.6423	-4.493 to 3.208	No	ns	>0.9999	J-L
Flag:GmACP3 vs. Flag:PpACP3	-1.429	-5.279 to 2.421	No	ns	0.9991	J-M
Flag:GmACP3 vs. YFP:PpACP2+Flag:PpACP3	-4.536	-8.386 to -0.6856	Yes	**	0.0051	J-N
Flag:GmACP3 vs. YFP:AtACP2+Flag:PpACP3	-1.454	-5.304 to 2.396	No	ns	0.9989	J-O
Flag:GmACP3 vs. Flag:StACP3	-1.749	-5.600 to 2.101	No	ns	0.9886	J-P
Flag:GmACP3 vs. YFP:StACP2+Flag:StACP3	-5.727	-9.577 to -1.876	Yes	****	<0.0001	J-Q
Flag:GmACP3 vs. YFP:AtACP2+Flag:StACP3	-1.271	-5.121 to 2.579	No	ns	0.9998	J-R
Flag:GmACP3 vs. Flag:OsACP3	-10.9	-14.75 to -7.051	Yes	****	<0.0001	J-S
Flag:GmACP3 vs. YFP:OsACP2+Flag:OsACP3	-7.626	-11.48 to -3.775	Yes	****	<0.0001	J-T
Flag:GmACP3 vs. YFP:AtACP2+Flag:OsACP3	-10	-13.85 to -6.152	Yes	****	<0.0001	J-U
YFP:GmACP2+Flag:GmACP3 vs. YFP:AtACP2+Flag:GmACP3	3.475	-0.3755 to 7.325	No	ns	0.1386	K-L
YFP:GmACP2+Flag:GmACP3 vs. Flag:PpACP3	2.688	-1.162 to 6.538	No	ns	0.5976	K-M
YFP:GmACP2+Flag:GmACP3 vs. YFP:PpACP2+Flag:PpACP3	-0.4188	-4.269 to 3.432	No	ns	>0.9999	K-N
YFP:GmACP2+Flag:GmACP3 vs. YFP:AtACP2+Flag:PpACP3	2.663	-1.187 to 6.513	No	ns	0.6157	K-O
YFP:GmACP2+Flag:GmACP3 vs. Flag:StACP3	2.368	-1.482 to 6.218	No	ns	0.8089	K-P
YFP:GmACP2+Flag:GmACP3 vs. YFP:StACP2+Flag:StACP3	-1.609	-5.460 to 2.241	No	ns	0.9958	K-Q
YFP:GmACP2+Flag:GmACP3 vs. YFP:AtACP2+Flag:StACP3	2.846	-1.004 to 6.697	No	ns	0.483	K-R
YFP:GmACP2+Flag:GmACP3 vs. Flag:OsACP3	-6.784	-10.63 to -2.934	Yes	****	<0.0001	K-S
YFP:GmACP2+Flag:GmACP3 vs. YFP:OsACP2+Flag:OsACP3	-3.509	-7.359 to 0.3418	No	ns	0.1274	K-T
YFP:GmACP2+Flag:GmACP3 vs. YFP:AtACP2+Flag:OsACP3	-5.885	-9.735 to -2.035	Yes	****	<0.0001	K-U
YFP:AtACP2+Flag:GmACP3 vs. Flag:PpACP3	-0.7868	-4.637 to 3.064	No	ns	>0.9999	L-M
YFP:AtACP2+Flag:GmACP3 vs. YFP:PpACP2+Flag:PpACP3	-3.894	-7.744 to -0.04327	Yes	*	0.044	L-N
YFP:AtACP2+Flag:GmACP3 vs. YFP:AtACP2+Flag:PpACP3	-0.8118	-4.662 to 3.039	No	ns	>0.9999	L-O
YFP:AtACP2+Flag:GmACP3 vs. Flag:StACP3	-1.107	-4.957 to 2.744	No	ns	>0.9999	L-P
YFP:AtACP2+Flag:GmACP3 vs. YFP:StACP2+Flag:StACP3	-5.084	-8.935 to -1.234	Yes	***	0.0006	L-Q
YFP:AtACP2+Flag:GmACP3 vs. YFP:AtACP2+Flag:StACP3	-0.6285	-4.479 to 3.222	No	ns	>0.9999	L-R
YFP:AtACP2+Flag:GmACP3 vs. Flag:OsACP3	-10.26	-14.11 to -6.409	Yes	****	<0.0001	L-S
YFP:AtACP2+Flag:GmACP3 vs. YFP:OsACP2+Flag:OsACP3	-6.983	-10.83 to -3.133	Yes	****	<0.0001	L-T
YFP:AtACP2+Flag:GmACP3 vs. YFP:AtACP2+Flag:OsACP3	-9.36	-13.21 to -5.509	Yes	****	<0.0001	L-U
Flag:PpACP3 vs. YFP:PpACP2+Flag:PpACP3	-3.107	-6.957 to 0.7435	No	ns	0.3104	M-N
Flag:PpACP3 vs. YFP:AtACP2+Flag:PpACP3	-0.02503	-3.875 to 3.825	No	ns	>0.9999	M-O
Flag:PpACP3 vs. Flag:StACP3	-0.3201	-4.170 to 3.530	No	ns	>0.9999	M-P
Flag:PpACP3 vs. YFP:StACP2+Flag:StACP3	-4.298	-8.148 to -0.4472	Yes	*	0.0119	M-Q
Flag:PpACP3 vs. YFP:AtACP2+Flag:StACP3	0.1582	-3.692 to 4.009	No	ns	>0.9999	M-R
Flag:PpACP3 vs. Flag:OsACP3	-9.472	-13.32 to -5.622	Yes	****	<0.0001	M-S
Flag:PpACP3 vs. YFP:OsACP2+Flag:OsACP3	-6.197	-10.05 to -2.346	Yes	****	<0.0001	M-T
Flag:PpACP3 vs. YFP:AtACP2+Flag:OsACP3	-8.573	-12.42 to -4.723	Yes	****	<0.0001	M-U
YFP:PpACP2+Flag:PpACP3 vs. YFP:AtACP2+Flag:PpACP3	3.082	-0.7685 to 6.932	No	ns	0.3255	N-O
YFP:PpACP2+Flag:PpACP3 vs. Flag:StACP3	2.787	-1.064 to 6.637	No	ns	0.5259	N-P
YFP:PpACP2+Flag:PpACP3 vs. YFP:StACP2+Flag:StACP3	-1.191	-5.041 to 2.660	No	ns	>0.9999	N-Q
YFP:PpACP2+Flag:PpACP3 vs. YFP:AtACP2+Flag:StACP3	3.265	-0.5853 to 7.115	No	ns	0.225	N-R
YFP:PpACP2+Flag:PpACP3 vs. Flag:OsACP3	-6.366	-10.22 to -2.515	Yes	****	<0.0001	N-S
YFP:PpACP2+Flag:PpACP3 vs. YFP:OsACP2+Flag:OsACP3	-3.09	-6.940 to 0.7606	No	ns	0.3207	N-T
YFP:PpACP2+Flag:PpACP3 vs. YFP:AtACP2+Flag:OsACP3	-5.466	-9.316 to -1.616	Yes	***	0.0001	N-U
YFP:AtACP2+Flag:PpACP3 vs. Flag:StACP3	-0.295	-4.145 to 3.555	No	ns	>0.9999	O-P
YFP:AtACP2+Flag:PpACP3 vs. YFP:StACP2+Flag:StACP3	-4.272	-8.123 to -0.4222	Yes	*	0.013	O-Q
YFP:AtACP2+Flag:PpACP3 vs. YFP:AtACP2+Flag:StACP3	0.1832	-3.667 to 4.034	No	ns	>0.9999	O-R
YFP:AtACP2+Flag:PpACP3 vs. Flag:OsACP3	-9.447	-13.30 to -5.597	Yes	****	<0.0001	O-S
YFP:AtACP2+Flag:PpACP3 vs. YFP:OsACP2+Flag:OsACP3	-6.172	-10.02 to -2.321	Yes	****	<0.0001	O-T
YFP:AtACP2+Flag:PpACP3 vs. YFP:AtACP2+Flag:OsACP3	-8.548	-12.40 to -4.698	Yes	****	<0.0001	O-U
Flag:StACP3 vs. YFP:StACP2+Flag:StACP3	-3.977	-7.828 to -0.1271	Yes	*	0.034	P-Q
Flag:StACP3 vs. YFP:AtACP2+Flag:StACP3	0.4783	-3.372 to 4.329	No	ns	>0.9999	P-R
Flag:StACP3 vs. Flag:OsACP3	-9.152	-13.00 to -5.302	Yes	****	<0.0001	P-S
Flag:StACP3 vs. YFP:OsACP2+Flag:OsACP3	-5.877	-9.727 to -2.026	Yes	****	<0.0001	P-T
Flag:StACP3 vs. YFP:AtACP2+Flag:OsACP3	-8.253	-12.10 to -4.403	Yes	****	<0.0001	P-U
YFP:StACP2+Flag:StACP3 vs. YFP:AtACP2+Flag:StACP3	4.456	0.6054 to 8.306	Yes	**	0.0068	Q-R
YFP:StACP2+Flag:StACP3 vs. Flag:OsACP3	-5.175	-9.025 to -1.325	Yes	***	0.0004	Q-S
YFP:StACP2+Flag:StACP3 vs. YFP:OsACP2+Flag:OsACP3	-1.899	-5.749 to 1.951	No	ns	0.9719	Q-T
YFP:StACP2+Flag:StACP3 vs. YFP:AtACP2+Flag:OsACP3	-4.275	-8.126 to -0.4250	Yes	*	0.0128	Q-U
YFP:AtACP2+Flag:StACP3 vs. Flag:OsACP3	-9.631	-13.48 to -5.780	Yes	****	<0.0001	R-S
YFP:AtACP2+Flag:StACP3 vs. YFP:OsACP2+Flag:OsACP3	-6.355	-10.21 to -2.504	Yes	****	<0.0001	R-T
YFP:AtACP2+Flag:StACP3 vs. YFP:AtACP2+Flag:OsACP3	-8.731	-12.58 to -4.881	Yes	****	<0.0001	R-U
Flag:OsACP3 vs. YFP:OsACP2+Flag:OsACP3	3.276	-0.5745 to 7.126	No	ns	0.2198	S-T
Flag:OsACP3 vs. YFP:AtACP2+Flag:OsACP3	0.8995	-2.951 to 4.750	No	ns	>0.9999	S-U
YFP:OsACP2+Flag:OsACP3 vs. YFP:AtACP2+Flag:OsACP3	-2.376	-6.227 to 1.474	No	ns	0.8042	T-U
Test details	Mean 1	Mean 2	Mean diff.	SE of diff.	n1	n2	q	DF
Flag:AtRIN4Fl vs. Ev	0.7961	12.38	-11.59	1.069	15	15	15.33	294
Flag:AtRIN4Fl vs. Flag:ACP2	0.7961	12.65	-11.85	1.069	15	15	15.68	294
Flag:AtRIN4Fl vs. YFP:AtACP3	0.7961	0.5019	0.2943	1.069	15	15	0.3894	294
Flag:AtRIN4Fl vs. Flag:AtACP2+YFP:AtACP3	0.7961	0.2244	0.5718	1.069	15	15	0.7566	294
Flag:AtRIN4Fl vs. YFP:ACP2+YFP:ACP3	0.7961	0.6742	0.1219	1.069	15	15	0.1613	294
Flag:AtRIN4Fl vs. Flag:AtACP3	0.7961	0.7146	0.08154	1.069	15	15	0.1079	294
Flag:AtRIN4Fl vs. Flag:AtACP2+Flag:AtACP3	0.7961	5.72	-4.924	1.069	15	15	6.515	294
Flag:AtRIN4Fl vs. YFP:AtACP2+Flag:AtACP3	0.7961	4.609	-3.813	1.069	15	15	5.045	294
Flag:AtRIN4Fl vs. Flag:GmACP3	0.7961	-0.6055	1.402	1.069	15	15	1.855	294
Flag:AtRIN4Fl vs. YFP:GmACP2+Flag:GmACP3	0.7961	3.512	-2.716	1.069	15	15	3.593	294
Flag:AtRIN4Fl vs. YFP:AtACP2+Flag:GmACP3	0.7961	0.03683	0.7593	1.069	15	15	1.005	294
Flag:AtRIN4Fl vs. Flag:PpACP3	0.7961	0.8236	-0.02747	1.069	15	15	0.03635	294
Flag:AtRIN4Fl vs. YFP:PpACP2+Flag:PpACP3	0.7961	3.93	-3.134	1.069	15	15	4.147	294
Flag:AtRIN4Fl vs. YFP:AtACP2+Flag:PpACP3	0.7961	0.8486	-0.0525	1.069	15	15	0.06946	294
Flag:AtRIN4Fl vs. Flag:StACP3	0.7961	1.144	-0.3475	1.069	15	15	0.4599	294
Flag:AtRIN4Fl vs. YFP:StACP2+Flag:StACP3	0.7961	5.121	-4.325	1.069	15	15	5.723	294
Flag:AtRIN4Fl vs. YFP:AtACP2+Flag:StACP3	0.7961	0.6654	0.1308	1.069	15	15	0.173	294
Flag:AtRIN4Fl vs. Flag:OsACP3	0.7961	10.3	-9.5	1.069	15	15	12.57	294
Flag:AtRIN4Fl vs. YFP:OsACP2+Flag:OsACP3	0.7961	7.02	-6.224	1.069	15	15	8.236	294
Flag:AtRIN4Fl vs. YFP:AtACP2+Flag:OsACP3	0.7961	9.397	-8.6	1.069	15	15	11.38	294
Ev vs. Flag:ACP2	12.38	12.65	-0.2633	1.069	15	15	0.3484	294
Ev vs. YFP:AtACP3	12.38	0.5019	11.88	1.069	15	15	15.72	294
Ev vs. Flag:AtACP2+YFP:AtACP3	12.38	0.2244	12.16	1.069	15	15	16.09	294
Ev vs. YFP:ACP2+YFP:ACP3	12.38	0.6742	11.71	1.069	15	15	15.5	294
Ev vs. Flag:AtACP3	12.38	0.7146	11.67	1.069	15	15	15.44	294
Ev vs. Flag:AtACP2+Flag:AtACP3	12.38	5.72	6.665	1.069	15	15	8.819	294
Ev vs. YFP:AtACP2+Flag:AtACP3	12.38	4.609	7.776	1.069	15	15	10.29	294
Ev vs. Flag:GmACP3	12.38	-0.6055	12.99	1.069	15	15	17.19	294
Ev vs. YFP:GmACP2+Flag:GmACP3	12.38	3.512	8.873	1.069	15	15	11.74	294
Ev vs. YFP:AtACP2+Flag:GmACP3	12.38	0.03683	12.35	1.069	15	15	16.34	294
Ev vs. Flag:PpACP3	12.38	0.8236	11.56	1.069	15	15	15.3	294
Ev vs. YFP:PpACP2+Flag:PpACP3	12.38	3.93	8.455	1.069	15	15	11.19	294
Ev vs. YFP:AtACP2+Flag:PpACP3	12.38	0.8486	11.54	1.069	15	15	15.26	294
Ev vs. Flag:StACP3	12.38	1.144	11.24	1.069	15	15	14.87	294
Ev vs. YFP:StACP2+Flag:StACP3	12.38	5.121	7.264	1.069	15	15	9.612	294
Ev vs. YFP:AtACP2+Flag:StACP3	12.38	0.6654	11.72	1.069	15	15	15.51	294
Ev vs. Flag:OsACP3	12.38	10.3	2.089	1.069	15	15	2.764	294
Ev vs. YFP:OsACP2+Flag:OsACP3	12.38	7.02	5.365	1.069	15	15	7.099	294
Ev vs. YFP:AtACP2+Flag:OsACP3	12.38	9.397	2.988	1.069	15	15	3.954	294
Flag:ACP2 vs. YFP:AtACP3	12.65	0.5019	12.15	1.069	15	15	16.07	294
Flag:ACP2 vs. Flag:AtACP2+YFP:AtACP3	12.65	0.2244	12.42	1.069	15	15	16.44	294
Flag:ACP2 vs. YFP:ACP2+YFP:ACP3	12.65	0.6742	11.97	1.069	15	15	15.84	294
Flag:ACP2 vs. Flag:AtACP3	12.65	0.7146	11.93	1.069	15	15	15.79	294
Flag:ACP2 vs. Flag:AtACP2+Flag:AtACP3	12.65	5.72	6.929	1.069	15	15	9.168	294
Flag:ACP2 vs. YFP:AtACP2+Flag:AtACP3	12.65	4.609	8.04	1.069	15	15	10.64	294
Flag:ACP2 vs. Flag:GmACP3	12.65	-0.6055	13.25	1.069	15	15	17.54	294
Flag:ACP2 vs. YFP:GmACP2+Flag:GmACP3	12.65	3.512	9.137	1.069	15	15	12.09	294
Flag:ACP2 vs. YFP:AtACP2+Flag:GmACP3	12.65	0.03683	12.61	1.069	15	15	16.69	294
Flag:ACP2 vs. Flag:PpACP3	12.65	0.8236	11.82	1.069	15	15	15.65	294
Flag:ACP2 vs. YFP:PpACP2+Flag:PpACP3	12.65	3.93	8.718	1.069	15	15	11.54	294
Flag:ACP2 vs. YFP:AtACP2+Flag:PpACP3	12.65	0.8486	11.8	1.069	15	15	15.61	294
Flag:ACP2 vs. Flag:StACP3	12.65	1.144	11.5	1.069	15	15	15.22	294
Flag:ACP2 vs. YFP:StACP2+Flag:StACP3	12.65	5.121	7.527	1.069	15	15	9.96	294
Flag:ACP2 vs. YFP:AtACP2+Flag:StACP3	12.65	0.6654	11.98	1.069	15	15	15.86	294
Flag:ACP2 vs. Flag:OsACP3	12.65	10.3	2.352	1.069	15	15	3.113	294
Flag:ACP2 vs. YFP:OsACP2+Flag:OsACP3	12.65	7.02	5.628	1.069	15	15	7.447	294
Flag:ACP2 vs. YFP:AtACP2+Flag:OsACP3	12.65	9.397	3.252	1.069	15	15	4.303	294
YFP:AtACP3 vs. Flag:AtACP2+YFP:AtACP3	0.5019	0.2244	0.2775	1.069	15	15	0.3672	294
YFP:AtACP3 vs. YFP:ACP2+YFP:ACP3	0.5019	0.6742	-0.1724	1.069	15	15	0.2281	294
YFP:AtACP3 vs. Flag:AtACP3	0.5019	0.7146	-0.2127	1.069	15	15	0.2815	294
YFP:AtACP3 vs. Flag:AtACP2+Flag:AtACP3	0.5019	5.72	-5.218	1.069	15	15	6.904	294
YFP:AtACP3 vs. YFP:AtACP2+Flag:AtACP3	0.5019	4.609	-4.107	1.069	15	15	5.434	294
YFP:AtACP3 vs. Flag:GmACP3	0.5019	-0.6055	1.107	1.069	15	15	1.465	294
YFP:AtACP3 vs. YFP:GmACP2+Flag:GmACP3	0.5019	3.512	-3.01	1.069	15	15	3.983	294
YFP:AtACP3 vs. YFP:AtACP2+Flag:GmACP3	0.5019	0.03683	0.465	1.069	15	15	0.6153	294
YFP:AtACP3 vs. Flag:PpACP3	0.5019	0.8236	-0.3217	1.069	15	15	0.4257	294
YFP:AtACP3 vs. YFP:PpACP2+Flag:PpACP3	0.5019	3.93	-3.429	1.069	15	15	4.537	294
YFP:AtACP3 vs. YFP:AtACP2+Flag:PpACP3	0.5019	0.8486	-0.3468	1.069	15	15	0.4588	294
YFP:AtACP3 vs. Flag:StACP3	0.5019	1.144	-0.6418	1.069	15	15	0.8492	294
YFP:AtACP3 vs. YFP:StACP2+Flag:StACP3	0.5019	5.121	-4.619	1.069	15	15	6.112	294
YFP:AtACP3 vs. YFP:AtACP2+Flag:StACP3	0.5019	0.6654	-0.1635	1.069	15	15	0.2164	294
YFP:AtACP3 vs. Flag:OsACP3	0.5019	10.3	-9.794	1.069	15	15	12.96	294
YFP:AtACP3 vs. YFP:OsACP2+Flag:OsACP3	0.5019	7.02	-6.518	1.069	15	15	8.625	294
YFP:AtACP3 vs. YFP:AtACP2+Flag:OsACP3	0.5019	9.397	-8.895	1.069	15	15	11.77	294
Flag:AtACP2+YFP:AtACP3 vs. YFP:ACP2+YFP:ACP3	0.2244	0.6742	-0.4498	1.069	15	15	0.5952	294
Flag:AtACP2+YFP:AtACP3 vs. Flag:AtACP3	0.2244	0.7146	-0.4902	1.069	15	15	0.6487	294
Flag:AtACP2+YFP:AtACP3 vs. Flag:AtACP2+Flag:AtACP3	0.2244	5.72	-5.495	1.069	15	15	7.271	294
Flag:AtACP2+YFP:AtACP3 vs. YFP:AtACP2+Flag:AtACP3	0.2244	4.609	-4.384	1.069	15	15	5.801	294
Flag:AtACP2+YFP:AtACP3 vs. Flag:GmACP3	0.2244	-0.6055	0.8299	1.069	15	15	1.098	294
Flag:AtACP2+YFP:AtACP3 vs. YFP:GmACP2+Flag:GmACP3	0.2244	3.512	-3.287	1.069	15	15	4.35	294
Flag:AtACP2+YFP:AtACP3 vs. YFP:AtACP2+Flag:GmACP3	0.2244	0.03683	0.1875	1.069	15	15	0.2482	294
Flag:AtACP2+YFP:AtACP3 vs. Flag:PpACP3	0.2244	0.8236	-0.5992	1.069	15	15	0.7929	294
Flag:AtACP2+YFP:AtACP3 vs. YFP:PpACP2+Flag:PpACP3	0.2244	3.93	-3.706	1.069	15	15	4.904	294
Flag:AtACP2+YFP:AtACP3 vs. YFP:AtACP2+Flag:PpACP3	0.2244	0.8486	-0.6243	1.069	15	15	0.826	294
Flag:AtACP2+YFP:AtACP3 vs. Flag:StACP3	0.2244	1.144	-0.9193	1.069	15	15	1.216	294
Flag:AtACP2+YFP:AtACP3 vs. YFP:StACP2+Flag:StACP3	0.2244	5.121	-4.897	1.069	15	15	6.479	294
Flag:AtACP2+YFP:AtACP3 vs. YFP:AtACP2+Flag:StACP3	0.2244	0.6654	-0.441	1.069	15	15	0.5835	294
Flag:AtACP2+YFP:AtACP3 vs. Flag:OsACP3	0.2244	10.3	-10.07	1.069	15	15	13.33	294
Flag:AtACP2+YFP:AtACP3 vs. YFP:OsACP2+Flag:OsACP3	0.2244	7.02	-6.796	1.069	15	15	8.992	294
Flag:AtACP2+YFP:AtACP3 vs. YFP:AtACP2+Flag:OsACP3	0.2244	9.397	-9.172	1.069	15	15	12.14	294
YFP:ACP2+YFP:ACP3 vs. Flag:AtACP3	0.6742	0.7146	-0.04038	1.069	15	15	0.05344	294
YFP:ACP2+YFP:ACP3 vs. Flag:AtACP2+Flag:AtACP3	0.6742	5.72	-5.045	1.069	15	15	6.676	294
YFP:ACP2+YFP:ACP3 vs. YFP:AtACP2+Flag:AtACP3	0.6742	4.609	-3.934	1.069	15	15	5.206	294
YFP:ACP2+YFP:ACP3 vs. Flag:GmACP3	0.6742	-0.6055	1.28	1.069	15	15	1.693	294
YFP:ACP2+YFP:ACP3 vs. YFP:GmACP2+Flag:GmACP3	0.6742	3.512	-2.837	1.069	15	15	3.755	294
YFP:ACP2+YFP:ACP3 vs. YFP:AtACP2+Flag:GmACP3	0.6742	0.03683	0.6374	1.069	15	15	0.8434	294
YFP:ACP2+YFP:ACP3 vs. Flag:PpACP3	0.6742	0.8236	-0.1494	1.069	15	15	0.1977	294
YFP:ACP2+YFP:ACP3 vs. YFP:PpACP2+Flag:PpACP3	0.6742	3.93	-3.256	1.069	15	15	4.309	294
YFP:ACP2+YFP:ACP3 vs. YFP:AtACP2+Flag:PpACP3	0.6742	0.8486	-0.1744	1.069	15	15	0.2308	294
YFP:ACP2+YFP:ACP3 vs. Flag:StACP3	0.6742	1.144	-0.4695	1.069	15	15	0.6212	294
YFP:ACP2+YFP:ACP3 vs. YFP:StACP2+Flag:StACP3	0.6742	5.121	-4.447	1.069	15	15	5.884	294
YFP:ACP2+YFP:ACP3 vs. YFP:AtACP2+Flag:StACP3	0.6742	0.6654	0.008832	1.069	15	15	0.01169	294
YFP:ACP2+YFP:ACP3 vs. Flag:OsACP3	0.6742	10.3	-9.622	1.069	15	15	12.73	294
YFP:ACP2+YFP:ACP3 vs. YFP:OsACP2+Flag:OsACP3	0.6742	7.02	-6.346	1.069	15	15	8.397	294
YFP:ACP2+YFP:ACP3 vs. YFP:AtACP2+Flag:OsACP3	0.6742	9.397	-8.722	1.069	15	15	11.54	294
Flag:AtACP3 vs. Flag:AtACP2+Flag:AtACP3	0.7146	5.72	-5.005	1.069	15	15	6.623	294
Flag:AtACP3 vs. YFP:AtACP2+Flag:AtACP3	0.7146	4.609	-3.894	1.069	15	15	5.153	294
Flag:AtACP3 vs. Flag:GmACP3	0.7146	-0.6055	1.32	1.069	15	15	1.747	294
Flag:AtACP3 vs. YFP:GmACP2+Flag:GmACP3	0.7146	3.512	-2.797	1.069	15	15	3.701	294
Flag:AtACP3 vs. YFP:AtACP2+Flag:GmACP3	0.7146	0.03683	0.6778	1.069	15	15	0.8968	294
Flag:AtACP3 vs. Flag:PpACP3	0.7146	0.8236	-0.109	1.069	15	15	0.1442	294
Flag:AtACP3 vs. YFP:PpACP2+Flag:PpACP3	0.7146	3.93	-3.216	1.069	15	15	4.255	294
Flag:AtACP3 vs. YFP:AtACP2+Flag:PpACP3	0.7146	0.8486	-0.134	1.069	15	15	0.1774	294
Flag:AtACP3 vs. Flag:StACP3	0.7146	1.144	-0.4291	1.069	15	15	0.5678	294
Flag:AtACP3 vs. YFP:StACP2+Flag:StACP3	0.7146	5.121	-4.407	1.069	15	15	5.831	294
Flag:AtACP3 vs. YFP:AtACP2+Flag:StACP3	0.7146	0.6654	0.04922	1.069	15	15	0.06512	294
Flag:AtACP3 vs. Flag:OsACP3	0.7146	10.3	-9.581	1.069	15	15	12.68	294
Flag:AtACP3 vs. YFP:OsACP2+Flag:OsACP3	0.7146	7.02	-6.306	1.069	15	15	8.344	294
Flag:AtACP3 vs. YFP:AtACP2+Flag:OsACP3	0.7146	9.397	-8.682	1.069	15	15	11.49	294
Flag:AtACP2+Flag:AtACP3 vs. YFP:AtACP2+Flag:AtACP3	5.72	4.609	1.111	1.069	15	15	1.47	294
Flag:AtACP2+Flag:AtACP3 vs. Flag:GmACP3	5.72	-0.6055	6.325	1.069	15	15	8.37	294
Flag:AtACP2+Flag:AtACP3 vs. YFP:GmACP2+Flag:GmACP3	5.72	3.512	2.208	1.069	15	15	2.922	294
Flag:AtACP2+Flag:AtACP3 vs. YFP:AtACP2+Flag:GmACP3	5.72	0.03683	5.683	1.069	15	15	7.52	294
Flag:AtACP2+Flag:AtACP3 vs. Flag:PpACP3	5.72	0.8236	4.896	1.069	15	15	6.479	294
Flag:AtACP2+Flag:AtACP3 vs. YFP:PpACP2+Flag:PpACP3	5.72	3.93	1.789	1.069	15	15	2.368	294
Flag:AtACP2+Flag:AtACP3 vs. YFP:AtACP2+Flag:PpACP3	5.72	0.8486	4.871	1.069	15	15	6.445	294
Flag:AtACP2+Flag:AtACP3 vs. Flag:StACP3	5.72	1.144	4.576	1.069	15	15	6.055	294
Flag:AtACP2+Flag:AtACP3 vs. YFP:StACP2+Flag:StACP3	5.72	5.121	0.5986	1.069	15	15	0.792	294
Flag:AtACP2+Flag:AtACP3 vs. YFP:AtACP2+Flag:StACP3	5.72	0.6654	5.054	1.069	15	15	6.688	294
Flag:AtACP2+Flag:AtACP3 vs. Flag:OsACP3	5.72	10.3	-4.576	1.069	15	15	6.055	294
Flag:AtACP2+Flag:AtACP3 vs. YFP:OsACP2+Flag:OsACP3	5.72	7.02	-1.3	1.069	15	15	1.721	294
Flag:AtACP2+Flag:AtACP3 vs. YFP:AtACP2+Flag:OsACP3	5.72	9.397	-3.677	1.069	15	15	4.865	294
YFP:AtACP2+Flag:AtACP3 vs. Flag:GmACP3	4.609	-0.6055	5.214	1.069	15	15	6.899	294
YFP:AtACP2+Flag:AtACP3 vs. YFP:GmACP2+Flag:GmACP3	4.609	3.512	1.097	1.069	15	15	1.452	294
YFP:AtACP2+Flag:AtACP3 vs. YFP:AtACP2+Flag:GmACP3	4.609	0.03683	4.572	1.069	15	15	6.049	294
YFP:AtACP2+Flag:AtACP3 vs. Flag:PpACP3	4.609	0.8236	3.785	1.069	15	15	5.008	294
YFP:AtACP2+Flag:AtACP3 vs. YFP:PpACP2+Flag:PpACP3	4.609	3.93	0.6782	1.069	15	15	0.8974	294
YFP:AtACP2+Flag:AtACP3 vs. YFP:AtACP2+Flag:PpACP3	4.609	0.8486	3.76	1.069	15	15	4.975	294
YFP:AtACP2+Flag:AtACP3 vs. Flag:StACP3	4.609	1.144	3.465	1.069	15	15	4.585	294
YFP:AtACP2+Flag:AtACP3 vs. YFP:StACP2+Flag:StACP3	4.609	5.121	-0.5125	1.069	15	15	0.6781	294
YFP:AtACP2+Flag:AtACP3 vs. YFP:AtACP2+Flag:StACP3	4.609	0.6654	3.943	1.069	15	15	5.218	294
YFP:AtACP2+Flag:AtACP3 vs. Flag:OsACP3	4.609	10.3	-5.687	1.069	15	15	7.526	294
YFP:AtACP2+Flag:AtACP3 vs. YFP:OsACP2+Flag:OsACP3	4.609	7.02	-2.412	1.069	15	15	3.191	294
YFP:AtACP2+Flag:AtACP3 vs. YFP:AtACP2+Flag:OsACP3	4.609	9.397	-4.788	1.069	15	15	6.335	294
Flag:GmACP3 vs. YFP:GmACP2+Flag:GmACP3	-0.6055	3.512	-4.117	1.069	15	15	5.448	294
Flag:GmACP3 vs. YFP:AtACP2+Flag:GmACP3	-0.6055	0.03683	-0.6423	1.069	15	15	0.8499	294
Flag:GmACP3 vs. Flag:PpACP3	-0.6055	0.8236	-1.429	1.069	15	15	1.891	294
Flag:GmACP3 vs. YFP:PpACP2+Flag:PpACP3	-0.6055	3.93	-4.536	1.069	15	15	6.002	294
Flag:GmACP3 vs. YFP:AtACP2+Flag:PpACP3	-0.6055	0.8486	-1.454	1.069	15	15	1.924	294
Flag:GmACP3 vs. Flag:StACP3	-0.6055	1.144	-1.749	1.069	15	15	2.315	294
Flag:GmACP3 vs. YFP:StACP2+Flag:StACP3	-0.6055	5.121	-5.727	1.069	15	15	7.577	294
Flag:GmACP3 vs. YFP:AtACP2+Flag:StACP3	-0.6055	0.6654	-1.271	1.069	15	15	1.682	294
Flag:GmACP3 vs. Flag:OsACP3	-0.6055	10.3	-10.9	1.069	15	15	14.42	294
Flag:GmACP3 vs. YFP:OsACP2+Flag:OsACP3	-0.6055	7.02	-7.626	1.069	15	15	10.09	294
Flag:GmACP3 vs. YFP:AtACP2+Flag:OsACP3	-0.6055	9.397	-10	1.069	15	15	13.23	294
YFP:GmACP2+Flag:GmACP3 vs. YFP:AtACP2+Flag:GmACP3	3.512	0.03683	3.475	1.069	15	15	4.598	294
YFP:GmACP2+Flag:GmACP3 vs. Flag:PpACP3	3.512	0.8236	2.688	1.069	15	15	3.557	294
YFP:GmACP2+Flag:GmACP3 vs. YFP:PpACP2+Flag:PpACP3	3.512	3.93	-0.4188	1.069	15	15	0.5541	294
YFP:GmACP2+Flag:GmACP3 vs. YFP:AtACP2+Flag:PpACP3	3.512	0.8486	2.663	1.069	15	15	3.524	294
YFP:GmACP2+Flag:GmACP3 vs. Flag:StACP3	3.512	1.144	2.368	1.069	15	15	3.133	294
YFP:GmACP2+Flag:GmACP3 vs. YFP:StACP2+Flag:StACP3	3.512	5.121	-1.609	1.069	15	15	2.13	294
YFP:GmACP2+Flag:GmACP3 vs. YFP:AtACP2+Flag:StACP3	3.512	0.6654	2.846	1.069	15	15	3.766	294
YFP:GmACP2+Flag:GmACP3 vs. Flag:OsACP3	3.512	10.3	-6.784	1.069	15	15	8.977	294
YFP:GmACP2+Flag:GmACP3 vs. YFP:OsACP2+Flag:OsACP3	3.512	7.02	-3.509	1.069	15	15	4.642	294
YFP:GmACP2+Flag:GmACP3 vs. YFP:AtACP2+Flag:OsACP3	3.512	9.397	-5.885	1.069	15	15	7.787	294
YFP:AtACP2+Flag:GmACP3 vs. Flag:PpACP3	0.03683	0.8236	-0.7868	1.069	15	15	1.041	294
YFP:AtACP2+Flag:GmACP3 vs. YFP:PpACP2+Flag:PpACP3	0.03683	3.93	-3.894	1.069	15	15	5.152	294
YFP:AtACP2+Flag:GmACP3 vs. YFP:AtACP2+Flag:PpACP3	0.03683	0.8486	-0.8118	1.069	15	15	1.074	294
YFP:AtACP2+Flag:GmACP3 vs. Flag:StACP3	0.03683	1.144	-1.107	1.069	15	15	1.465	294
YFP:AtACP2+Flag:GmACP3 vs. YFP:StACP2+Flag:StACP3	0.03683	5.121	-5.084	1.069	15	15	6.728	294
YFP:AtACP2+Flag:GmACP3 vs. YFP:AtACP2+Flag:StACP3	0.03683	0.6654	-0.6285	1.069	15	15	0.8317	294
YFP:AtACP2+Flag:GmACP3 vs. Flag:OsACP3	0.03683	10.3	-10.26	1.069	15	15	13.57	294
YFP:AtACP2+Flag:GmACP3 vs. YFP:OsACP2+Flag:OsACP3	0.03683	7.02	-6.983	1.069	15	15	9.24	294
YFP:AtACP2+Flag:GmACP3 vs. YFP:AtACP2+Flag:OsACP3	0.03683	9.397	-9.36	1.069	15	15	12.38	294
Flag:PpACP3 vs. YFP:PpACP2+Flag:PpACP3	0.8236	3.93	-3.107	1.069	15	15	4.111	294
Flag:PpACP3 vs. YFP:AtACP2+Flag:PpACP3	0.8236	0.8486	-0.02503	1.069	15	15	0.03312	294
Flag:PpACP3 vs. Flag:StACP3	0.8236	1.144	-0.3201	1.069	15	15	0.4235	294
Flag:PpACP3 vs. YFP:StACP2+Flag:StACP3	0.8236	5.121	-4.298	1.069	15	15	5.686	294
Flag:PpACP3 vs. YFP:AtACP2+Flag:StACP3	0.8236	0.6654	0.1582	1.069	15	15	0.2094	294
Flag:PpACP3 vs. Flag:OsACP3	0.8236	10.3	-9.472	1.069	15	15	12.53	294
Flag:PpACP3 vs. YFP:OsACP2+Flag:OsACP3	0.8236	7.02	-6.197	1.069	15	15	8.199	294
Flag:PpACP3 vs. YFP:AtACP2+Flag:OsACP3	0.8236	9.397	-8.573	1.069	15	15	11.34	294
YFP:PpACP2+Flag:PpACP3 vs. YFP:AtACP2+Flag:PpACP3	3.93	0.8486	3.082	1.069	15	15	4.078	294
YFP:PpACP2+Flag:PpACP3 vs. Flag:StACP3	3.93	1.144	2.787	1.069	15	15	3.687	294
YFP:PpACP2+Flag:PpACP3 vs. YFP:StACP2+Flag:StACP3	3.93	5.121	-1.191	1.069	15	15	1.576	294
YFP:PpACP2+Flag:PpACP3 vs. YFP:AtACP2+Flag:StACP3	3.93	0.6654	3.265	1.069	15	15	4.32	294
YFP:PpACP2+Flag:PpACP3 vs. Flag:OsACP3	3.93	10.3	-6.366	1.069	15	15	8.423	294
YFP:PpACP2+Flag:PpACP3 vs. YFP:OsACP2+Flag:OsACP3	3.93	7.02	-3.09	1.069	15	15	4.088	294
YFP:PpACP2+Flag:PpACP3 vs. YFP:AtACP2+Flag:OsACP3	3.93	9.397	-5.466	1.069	15	15	7.233	294
YFP:AtACP2+Flag:PpACP3 vs. Flag:StACP3	0.8486	1.144	-0.295	1.069	15	15	0.3904	294
YFP:AtACP2+Flag:PpACP3 vs. YFP:StACP2+Flag:StACP3	0.8486	5.121	-4.272	1.069	15	15	5.653	294
YFP:AtACP2+Flag:PpACP3 vs. YFP:AtACP2+Flag:StACP3	0.8486	0.6654	0.1832	1.069	15	15	0.2425	294
YFP:AtACP2+Flag:PpACP3 vs. Flag:OsACP3	0.8486	10.3	-9.447	1.069	15	15	12.5	294
YFP:AtACP2+Flag:PpACP3 vs. YFP:OsACP2+Flag:OsACP3	0.8486	7.02	-6.172	1.069	15	15	8.166	294
YFP:AtACP2+Flag:PpACP3 vs. YFP:AtACP2+Flag:OsACP3	0.8486	9.397	-8.548	1.069	15	15	11.31	294
Flag:StACP3 vs. YFP:StACP2+Flag:StACP3	1.144	5.121	-3.977	1.069	15	15	5.263	294
Flag:StACP3 vs. YFP:AtACP2+Flag:StACP3	1.144	0.6654	0.4783	1.069	15	15	0.6329	294
Flag:StACP3 vs. Flag:OsACP3	1.144	10.3	-9.152	1.069	15	15	12.11	294
Flag:StACP3 vs. YFP:OsACP2+Flag:OsACP3	1.144	7.02	-5.877	1.069	15	15	7.776	294
Flag:StACP3 vs. YFP:AtACP2+Flag:OsACP3	1.144	9.397	-8.253	1.069	15	15	10.92	294
YFP:StACP2+Flag:StACP3 vs. YFP:AtACP2+Flag:StACP3	5.121	0.6654	4.456	1.069	15	15	5.896	294
YFP:StACP2+Flag:StACP3 vs. Flag:OsACP3	5.121	10.3	-5.175	1.069	15	15	6.847	294
YFP:StACP2+Flag:StACP3 vs. YFP:OsACP2+Flag:OsACP3	5.121	7.02	-1.899	1.069	15	15	2.513	294
YFP:StACP2+Flag:StACP3 vs. YFP:AtACP2+Flag:OsACP3	5.121	9.397	-4.275	1.069	15	15	5.657	294
YFP:AtACP2+Flag:StACP3 vs. Flag:OsACP3	0.6654	10.3	-9.631	1.069	15	15	12.74	294
YFP:AtACP2+Flag:StACP3 vs. YFP:OsACP2+Flag:OsACP3	0.6654	7.02	-6.355	1.069	15	15	8.409	294
YFP:AtACP2+Flag:StACP3 vs. YFP:AtACP2+Flag:OsACP3	0.6654	9.397	-8.731	1.069	15	15	11.55	294
Flag:OsACP3 vs. YFP:OsACP2+Flag:OsACP3	10.3	7.02	3.276	1.069	15	15	4.335	294
Flag:OsACP3 vs. YFP:AtACP2+Flag:OsACP3	10.3	9.397	0.8995	1.069	15	15	1.19	294
YFP:OsACP2+Flag:OsACP3 vs. YFP:AtACP2+Flag:OsACP3	7.02	9.397	-2.376	1.069	15	15	3.144	294
Compact letter display
Flag:ACP2	A
Ev	A
Flag:OsACP3	A B
YFP:AtACP2+Flag:OsACP3	A B C
YFP:OsACP2+Flag:OsACP3	B D
Flag:AtACP2+Flag:AtACP3	C D
YFP:StACP2+Flag:StACP3	D
YFP:AtACP2+Flag:AtACP3	D E
YFP:PpACP2+Flag:PpACP3	D E F
YFP:GmACP2+Flag:GmACP3	D E F G
Flag:StACP3	E H
YFP:AtACP2+Flag:PpACP3	E H
Flag:PpACP3	E H
Flag:AtRIN4Fl	E H
Flag:AtACP3	F H
YFP:ACP2+YFP:ACP3	F H
YFP:AtACP2+Flag:StACP3	F H
YFP:AtACP3	F H
Flag:AtACP2+YFP:AtACP3	F H
YFP:AtACP2+Flag:GmACP3	G H
Flag:GmACP3	H

## Sheet: FigS1
Day 2
Number of families	1
Number of comparisons per family	21
Alpha	0.05
Tukey's multiple comparisons test	Mean diff.	95.00% CI of diff.	Below threshold?	Summary	Adjusted P Value
Col-0 vs. CCCΔAAA	-53.51	-65.53 to -41.49	Yes	****	<0.0001	A-B
Col-0 vs. 203Δ211	-11.68	-24.72 to 1.361	No	ns	0.1069	A-C
Col-0 vs. 177Δ211	-6.45	-18.11 to 5.212	No	ns	0.6209	A-D
Col-0 vs. RIN4FL	-1.389	-13.05 to 10.27	No	ns	0.9998	A-E
Col-0 vs. ACP2	-2.156	-14.18 to 9.864	No	ns	0.9979	A-F
Col-0 vs. 149Δ211	-1.07	-12.73 to 10.59	No	ns	>0.9999	A-G
CCCΔAAA vs. 203Δ211	41.83	28.47 to 55.19	Yes	****	<0.0001	B-C
CCCΔAAA vs. 177Δ211	47.06	35.04 to 59.08	Yes	****	<0.0001	B-D
CCCΔAAA vs. RIN4FL	52.12	40.10 to 64.14	Yes	****	<0.0001	B-E
CCCΔAAA vs. ACP2	51.35	38.98 to 63.72	Yes	****	<0.0001	B-F
CCCΔAAA vs. 149Δ211	52.44	40.42 to 64.46	Yes	****	<0.0001	B-G
203Δ211 vs. 177Δ211	5.228	-7.810 to 18.27	No	ns	0.8789	C-D
203Δ211 vs. RIN4FL	10.29	-2.750 to 23.33	No	ns	0.2109	C-E
203Δ211 vs. ACP2	9.521	-3.838 to 22.88	No	ns	0.3203	C-F
203Δ211 vs. 149Δ211	10.61	-2.431 to 23.64	No	ns	0.1822	C-G
177Δ211 vs. RIN4FL	5.06	-6.601 to 16.72	No	ns	0.8338	D-E
177Δ211 vs. ACP2	4.294	-7.727 to 16.31	No	ns	0.9264	D-F
177Δ211 vs. 149Δ211	5.379	-6.282 to 17.04	No	ns	0.7909	D-G
RIN4FL vs. ACP2	-0.7665	-12.79 to 11.25	No	ns	>0.9999	E-F
RIN4FL vs. 149Δ211	0.3189	-11.34 to 11.98	No	ns	>0.9999	E-G
ACP2 vs. 149Δ211	1.085	-10.93 to 13.11	No	ns	>0.9999	F-G
Test details	Mean 1	Mean 2	Mean diff.	SE of diff.	n1	n2	q	DF
Col-0 vs. CCCΔAAA	7.936	61.44	-53.51	3.917	9	8	19.32	51
Col-0 vs. 203Δ211	7.936	19.61	-11.68	4.248	9	6	3.887	51
Col-0 vs. 177Δ211	7.936	14.39	-6.45	3.8	9	9	2.4	51
Col-0 vs. RIN4FL	7.936	9.325	-1.389	3.8	9	9	0.5171	51
Col-0 vs. ACP2	7.936	10.09	-2.156	3.917	9	8	0.7784	51
Col-0 vs. 149Δ211	7.936	9.006	-1.07	3.8	9	9	0.3984	51
CCCΔAAA vs. 203Δ211	61.44	19.61	41.83	4.353	8	6	13.59	51
CCCΔAAA vs. 177Δ211	61.44	14.39	47.06	3.917	8	9	16.99	51
CCCΔAAA vs. RIN4FL	61.44	9.325	52.12	3.917	8	9	18.82	51
CCCΔAAA vs. ACP2	61.44	10.09	51.35	4.03	8	8	18.02	51
CCCΔAAA vs. 149Δ211	61.44	9.006	52.44	3.917	8	9	18.93	51
203Δ211 vs. 177Δ211	19.61	14.39	5.228	4.248	6	9	1.74	51
203Δ211 vs. RIN4FL	19.61	9.325	10.29	4.248	6	9	3.425	51
203Δ211 vs. ACP2	19.61	10.09	9.521	4.353	6	8	3.093	51
203Δ211 vs. 149Δ211	19.61	9.006	10.61	4.248	6	9	3.531	51
177Δ211 vs. RIN4FL	14.39	9.325	5.06	3.8	9	9	1.883	51
177Δ211 vs. ACP2	14.39	10.09	4.294	3.917	9	8	1.55	51
177Δ211 vs. 149Δ211	14.39	9.006	5.379	3.8	9	9	2.002	51
RIN4FL vs. ACP2	9.325	10.09	-0.7665	3.917	9	8	0.2768	51
RIN4FL vs. 149Δ211	9.325	9.006	0.3189	3.8	9	9	0.1187	51
ACP2 vs. 149Δ211	10.09	9.006	1.085	3.917	8	9	0.3919	51
Compact letter display
CCCΔAAA	A
203Δ211	B
177Δ211	B
ACP2	B
RIN4FL	B
149Δ211	B
Col-0	B
Day 4
Number of families	1
Number of comparisons per family	21
Alpha	0.05
Tukey's multiple comparisons test	Mean diff.	95.00% CI of diff.	Below threshold?	Summary	Adjusted P Value
Col-0 vs. CCCΔAAA	-69.72	-85.85 to -53.59	Yes	****	<0.0001	A-B
Col-0 vs. 203Δ211	-24.65	-42.14 to -7.150	Yes	**	0.0013	A-C
Col-0 vs. 177Δ211	-17.49	-33.14 to -1.841	Yes	*	0.0193	A-D
Col-0 vs. RIN4FL	-1.937	-17.59 to 13.71	No	ns	0.9997	A-E
Col-0 vs. ACP2	-6.787	-22.92 to 9.342	No	ns	0.8527	A-F
Col-0 vs. 149Δ211	-0.9255	-16.57 to 14.72	No	ns	>0.9999	A-G
CCCΔAAA vs. 203Δ211	45.07	27.15 to 63.00	Yes	****	<0.0001	B-C
CCCΔAAA vs. 177Δ211	52.23	36.10 to 68.36	Yes	****	<0.0001	B-D
CCCΔAAA vs. RIN4FL	67.78	51.65 to 83.91	Yes	****	<0.0001	B-E
CCCΔAAA vs. ACP2	62.93	46.34 to 79.53	Yes	****	<0.0001	B-F
CCCΔAAA vs. 149Δ211	68.79	52.67 to 84.92	Yes	****	<0.0001	B-G
203Δ211 vs. 177Δ211	7.157	-10.34 to 24.65	No	ns	0.8685	C-D
203Δ211 vs. RIN4FL	22.71	5.213 to 40.20	Yes	**	0.0038	C-E
203Δ211 vs. ACP2	17.86	-0.06926 to 35.79	No	ns	0.0515	C-F
203Δ211 vs. 149Δ211	23.72	6.225 to 41.22	Yes	**	0.0022	C-G
177Δ211 vs. RIN4FL	15.55	-0.09618 to 31.20	No	ns	0.0524	D-E
177Δ211 vs. ACP2	10.7	-5.428 to 26.83	No	ns	0.4055	D-F
177Δ211 vs. 149Δ211	16.56	0.9151 to 32.21	Yes	*	0.0315	D-G
RIN4FL vs. ACP2	-4.851	-20.98 to 11.28	No	ns	0.9671	E-F
RIN4FL vs. 149Δ211	1.011	-14.64 to 16.66	No	ns	>0.9999	E-G
ACP2 vs. 149Δ211	5.862	-10.27 to 21.99	No	ns	0.9205	F-G
Test details	Mean 1	Mean 2	Mean diff.	SE of diff.	n1	n2	q	DF
Col-0 vs. CCCΔAAA	15.52	85.24	-69.72	5.256	9	8	18.76	51
Col-0 vs. 203Δ211	15.52	40.16	-24.65	5.701	9	6	6.114	51
Col-0 vs. 177Δ211	15.52	33.01	-17.49	5.099	9	9	4.851	51
Col-0 vs. RIN4FL	15.52	17.46	-1.937	5.099	9	9	0.5372	51
Col-0 vs. ACP2	15.52	22.31	-6.787	5.256	9	8	1.826	51
Col-0 vs. 149Δ211	15.52	16.44	-0.9255	5.099	9	9	0.2567	51
CCCΔAAA vs. 203Δ211	85.24	40.16	45.07	5.841	8	6	10.91	51
CCCΔAAA vs. 177Δ211	85.24	33.01	52.23	5.256	8	9	14.05	51
CCCΔAAA vs. RIN4FL	85.24	17.46	67.78	5.256	8	9	18.24	51
CCCΔAAA vs. ACP2	85.24	22.31	62.93	5.408	8	8	16.46	51
CCCΔAAA vs. 149Δ211	85.24	16.44	68.79	5.256	8	9	18.51	51
203Δ211 vs. 177Δ211	40.16	33.01	7.157	5.701	6	9	1.775	51
203Δ211 vs. RIN4FL	40.16	17.46	22.71	5.701	6	9	5.634	51
203Δ211 vs. ACP2	40.16	22.31	17.86	5.841	6	8	4.323	51
203Δ211 vs. 149Δ211	40.16	16.44	23.72	5.701	6	9	5.884	51
177Δ211 vs. RIN4FL	33.01	17.46	15.55	5.099	9	9	4.314	51
177Δ211 vs. ACP2	33.01	22.31	10.7	5.256	9	8	2.88	51
177Δ211 vs. 149Δ211	33.01	16.44	16.56	5.099	9	9	4.594	51
RIN4FL vs. ACP2	17.46	22.31	-4.851	5.256	9	8	1.305	51
RIN4FL vs. 149Δ211	17.46	16.44	1.011	5.099	9	9	0.2805	51
ACP2 vs. 149Δ211	22.31	16.44	5.862	5.256	8	9	1.577	51
Compact letter display
CCCΔAAA	A
203Δ211	B
177Δ211	B C
ACP2	B D
RIN4FL	C D
149Δ211	D
Col-0	D
Day 6
Number of families	1
Number of comparisons per family	21
Alpha	0.05
Tukey's multiple comparisons test	Mean diff.	95.00% CI of diff.	Below threshold?	Summary	Adjusted P Value
Col-0 vs. CCCΔAAA	-77.02	-96.54 to -57.50	Yes	****	<0.0001	A-B
Col-0 vs. 203Δ211	-73.84	-95.02 to -52.67	Yes	****	<0.0001	A-C
Col-0 vs. 177Δ211	-50.72	-69.65 to -31.78	Yes	****	<0.0001	A-D
Col-0 vs. RIN4FL	-6.85	-25.79 to 12.09	No	ns	0.9221	A-E
Col-0 vs. ACP2	-38.94	-58.46 to -19.42	Yes	****	<0.0001	A-F
Col-0 vs. 149Δ211	-4.72	-23.66 to 14.22	No	ns	0.9873	A-G
CCCΔAAA vs. 203Δ211	3.177	-18.52 to 24.87	No	ns	0.9993	B-C
CCCΔAAA vs. 177Δ211	26.3	6.787 to 45.82	Yes	**	0.0024	B-D
CCCΔAAA vs. RIN4FL	70.17	50.65 to 89.69	Yes	****	<0.0001	B-E
CCCΔAAA vs. ACP2	38.08	17.99 to 58.16	Yes	****	<0.0001	B-F
CCCΔAAA vs. 149Δ211	72.3	52.78 to 91.82	Yes	****	<0.0001	B-G
203Δ211 vs. 177Δ211	23.13	1.957 to 44.30	Yes	*	0.0238	C-D
203Δ211 vs. RIN4FL	66.99	45.82 to 88.16	Yes	****	<0.0001	C-E
203Δ211 vs. ACP2	34.9	13.21 to 56.59	Yes	***	0.0002	C-F
203Δ211 vs. 149Δ211	69.12	47.95 to 90.30	Yes	****	<0.0001	C-G
177Δ211 vs. RIN4FL	43.87	24.93 to 62.80	Yes	****	<0.0001	D-E
177Δ211 vs. ACP2	11.77	-7.744 to 31.29	No	ns	0.5209	D-F
177Δ211 vs. 149Δ211	46	27.06 to 64.93	Yes	****	<0.0001	D-G
RIN4FL vs. ACP2	-32.09	-51.61 to -12.57	Yes	***	0.0001	E-F
RIN4FL vs. 149Δ211	2.131	-16.80 to 21.07	No	ns	0.9999	E-G
ACP2 vs. 149Δ211	34.22	14.71 to 53.74	Yes	****	<0.0001	F-G
Test details	Mean 1	Mean 2	Mean diff.	SE of diff.	n1	n2	q	DF
Col-0 vs. CCCΔAAA	19.36	96.38	-77.02	6.36	9	8	17.13	51
Col-0 vs. 203Δ211	19.36	93.2	-73.84	6.898	9	6	15.14	51
Col-0 vs. 177Δ211	19.36	70.07	-50.72	6.17	9	9	11.62	51
Col-0 vs. RIN4FL	19.36	26.21	-6.85	6.17	9	9	1.57	51
Col-0 vs. ACP2	19.36	58.3	-38.94	6.36	9	8	8.66	51
Col-0 vs. 149Δ211	19.36	24.08	-4.72	6.17	9	9	1.082	51
CCCΔAAA vs. 203Δ211	96.38	93.2	3.177	7.069	8	6	0.6357	51
CCCΔAAA vs. 177Δ211	96.38	70.07	26.3	6.36	8	9	5.849	51
CCCΔAAA vs. RIN4FL	96.38	26.21	70.17	6.36	8	9	15.6	51
CCCΔAAA vs. ACP2	96.38	58.3	38.08	6.544	8	8	8.229	51
CCCΔAAA vs. 149Δ211	96.38	24.08	72.3	6.36	8	9	16.08	51
203Δ211 vs. 177Δ211	93.2	70.07	23.13	6.898	6	9	4.741	51
203Δ211 vs. RIN4FL	93.2	26.21	66.99	6.898	6	9	13.73	51
203Δ211 vs. ACP2	93.2	58.3	34.9	7.069	6	8	6.983	51
203Δ211 vs. 149Δ211	93.2	24.08	69.12	6.898	6	9	14.17	51
177Δ211 vs. RIN4FL	70.07	26.21	43.87	6.17	9	9	10.05	51
177Δ211 vs. ACP2	70.07	58.3	11.77	6.36	9	8	2.618	51
177Δ211 vs. 149Δ211	70.07	24.08	46	6.17	9	9	10.54	51
RIN4FL vs. ACP2	26.21	58.3	-32.09	6.36	9	8	7.136	51
RIN4FL vs. 149Δ211	26.21	24.08	2.131	6.17	9	9	0.4883	51
ACP2 vs. 149Δ211	58.3	24.08	34.22	6.36	8	9	7.61	51
Compact letter display
CCCΔAAA	A
203Δ211	A
177Δ211	B
ACP2	B
RIN4FL	C
149Δ211	C
Col-0	C

## Sheet: Fig S2
Number of families	1
Number of comparisons per family	10
Alpha	0.05
Tukey's multiple comparisons test	Mean diff.	95.00% CI of diff.	Below threshold?	Summary	Adjusted P Value
Eva vs. RIN4	26.87	19.49 to 34.26	Yes	****	<0.0001	A-B
Eva vs. 1Δ64	24.56	17.18 to 31.95	Yes	****	<0.0001	A-C
Eva vs. 146Δ179	18.32	10.93 to 25.70	Yes	****	<0.0001	A-D
Eva vs. ΔΔNOI	8.566	1.180 to 15.95	Yes	*	0.0153	A-E
RIN4 vs. 1Δ64	-2.312	-9.697 to 5.074	No	ns	0.9021	B-C
RIN4 vs. 146Δ179	-8.558	-15.94 to -1.172	Yes	*	0.0154	B-D
RIN4 vs. ΔΔNOI	-18.31	-25.69 to -10.92	Yes	****	<0.0001	B-E
1Δ64 vs. 146Δ179	-6.247	-13.63 to 1.139	No	ns	0.1348	C-D
1Δ64 vs. ΔΔNOI	-16	-23.38 to -8.610	Yes	****	<0.0001	C-E
146Δ179 vs. ΔΔNOI	-9.75	-17.14 to -2.364	Yes	**	0.0041	D-E
Test details	Mean 1	Mean 2	Mean diff.	SE of diff.	n1	n2	q	DF
Eva vs. RIN4	31.12	4.246	26.87	2.619	12	12	14.51	55
Eva vs. 1Δ64	31.12	6.558	24.56	2.619	12	12	13.26	55
Eva vs. 146Δ179	31.12	12.8	18.32	2.619	12	12	9.891	55
Eva vs. ΔΔNOI	31.12	22.55	8.566	2.619	12	12	4.626	55
RIN4 vs. 1Δ64	4.246	6.558	-2.312	2.619	12	12	1.248	55
RIN4 vs. 146Δ179	4.246	12.8	-8.558	2.619	12	12	4.622	55
RIN4 vs. ΔΔNOI	4.246	22.55	-18.31	2.619	12	12	9.887	55
1Δ64 vs. 146Δ179	6.558	12.8	-6.247	2.619	12	12	3.373	55
1Δ64 vs. ΔΔNOI	6.558	22.55	-16	2.619	12	12	8.638	55
146Δ179 vs. ΔΔNOI	12.8	22.55	-9.75	2.619	12	12	5.265	55
Compact letter display
Eva	A
ΔΔNOI	B
146Δ179	C
1Δ64	C D
RIN4	D

## Sheet: Fig S3
Day 2
Number of families	1
Number of comparisons per family	10
Alpha	0.05
Tukey's multiple comparisons test	Mean diff.	95.00% CI of diff.	Below threshold?	Summary	Adjusted P Value
Col-0 vs. RIN4Fl	-1.389	-4.359 to 1.580	No	ns	0.6706	A-B
Col-0 vs. 153-211	0.4557	-2.513 to 3.425	No	ns	0.992	A-C
Col-0 vs. 142-211	1.91	-1.059 to 4.880	No	ns	0.367	A-D
Col-0 vs. ΔΔ NOI	-0.3474	-3.317 to 2.622	No	ns	0.9972	A-E
RIN4Fl vs. 153-211	1.845	-1.124 to 4.814	No	ns	0.402	B-C
RIN4Fl vs. 142-211	3.3	0.3306 to 6.269	Yes	*	0.0228	B-D
RIN4Fl vs. ΔΔ NOI	1.042	-1.927 to 4.011	No	ns	0.8528	B-E
153-211 vs. 142-211	1.455	-1.514 to 4.424	No	ns	0.6316	C-D
153-211 vs. ΔΔ NOI	-0.8032	-3.772 to 2.166	No	ns	0.937	C-E
142-211 vs. ΔΔ NOI	-2.258	-5.227 to 0.7113	No	ns	0.2112	D-E
Test details	Mean 1	Mean 2	Mean diff.	SE of diff.	n1	n2	q	DF
Col-0 vs. RIN4Fl	7.936	9.325	-1.389	1.04	9	9	1.89	40
Col-0 vs. 153-211	7.936	7.48	0.4557	1.04	9	9	0.6199	40
Col-0 vs. 142-211	7.936	6.025	1.91	1.04	9	9	2.599	40
Col-0 vs. ΔΔ NOI	7.936	8.283	-0.3474	1.04	9	9	0.4726	40
RIN4Fl vs. 153-211	9.325	7.48	1.845	1.04	9	9	2.51	40
RIN4Fl vs. 142-211	9.325	6.025	3.3	1.04	9	9	4.489	40
RIN4Fl vs. ΔΔ NOI	9.325	8.283	1.042	1.04	9	9	1.417	40
153-211 vs. 142-211	7.48	6.025	1.455	1.04	9	9	1.979	40
153-211 vs. ΔΔ NOI	7.48	8.283	-0.8032	1.04	9	9	1.093	40
142-211 vs. ΔΔ NOI	6.025	8.283	-2.258	1.04	9	9	3.072	40
Compact letter display
RIN4Fl	A
ΔΔ NOI	A B
Col-0	A B
153-211	A B
142-211	B
Day 4
Number of families	1
Number of comparisons per family	10
Alpha	0.05
Tukey's multiple comparisons test	Mean diff.	95.00% CI of diff.	Below threshold?	Summary	Adjusted P Value
Col-0 vs. RIN4Fl	-1.937	-8.858 to 4.984	No	ns	0.9293	A-B
Col-0 vs. 153-211	0.9127	-6.008 to 7.834	No	ns	0.9955	A-C
Col-0 vs. 142-211	-2.501	-9.422 to 4.420	No	ns	0.8391	A-D
Col-0 vs. ΔΔ NOI	-2.692	-9.613 to 4.229	No	ns	0.7998	A-E
RIN4Fl vs. 153-211	2.85	-4.071 to 9.771	No	ns	0.7648	B-C
RIN4Fl vs. 142-211	-0.5637	-7.485 to 6.357	No	ns	0.9993	B-D
RIN4Fl vs. ΔΔ NOI	-0.7555	-7.676 to 6.166	No	ns	0.9979	B-E
153-211 vs. 142-211	-3.413	-10.33 to 3.508	No	ns	0.6259	C-D
153-211 vs. ΔΔ NOI	-3.605	-10.53 to 3.316	No	ns	0.5762	C-E
142-211 vs. ΔΔ NOI	-0.1917	-7.113 to 6.729	No	ns	>0.9999	D-E
Test details	Mean 1	Mean 2	Mean diff.	SE of diff.	n1	n2	q	DF
Col-0 vs. RIN4Fl	15.52	17.46	-1.937	2.423	9	9	1.13	40
Col-0 vs. 153-211	15.52	14.61	0.9127	2.423	9	9	0.5327	40
Col-0 vs. 142-211	15.52	18.02	-2.501	2.423	9	9	1.459	40
Col-0 vs. ΔΔ NOI	15.52	18.21	-2.692	2.423	9	9	1.571	40
RIN4Fl vs. 153-211	17.46	14.61	2.85	2.423	9	9	1.663	40
RIN4Fl vs. 142-211	17.46	18.02	-0.5637	2.423	9	9	0.329	40
RIN4Fl vs. ΔΔ NOI	17.46	18.21	-0.7555	2.423	9	9	0.4409	40
153-211 vs. 142-211	14.61	18.02	-3.413	2.423	9	9	1.992	40
153-211 vs. ΔΔ NOI	14.61	18.21	-3.605	2.423	9	9	2.104	40
142-211 vs. ΔΔ NOI	18.02	18.21	-0.1917	2.423	9	9	0.1119	40
Compact letter display
ΔΔ NOI	A
142-211	A
RIN4Fl	A
Col-0	A
153-211	A
Day 6
Number of families	1
Number of comparisons per family	10
Alpha	0.05
Tukey's multiple comparisons test	Mean diff.	95.00% CI of diff.	Below threshold?	Summary	Adjusted P Value
Col-0 vs. RIN4Fl	-6.446	-20.88 to 7.988	No	ns	0.7074	A-B
Col-0 vs. 153-211	-22.75	-37.19 to -8.317	Yes	***	0.0005	A-C
Col-0 vs. 142-211	-9.513	-23.95 to 4.922	No	ns	0.3432	A-D
Col-0 vs. ΔΔ NOI	-5.467	-19.90 to 8.967	No	ns	0.8148	A-E
RIN4Fl vs. 153-211	-16.31	-30.74 to -1.871	Yes	*	0.02	B-C
RIN4Fl vs. 142-211	-3.067	-17.50 to 11.37	No	ns	0.9732	B-D
RIN4Fl vs. ΔΔ NOI	0.9792	-13.46 to 15.41	No	ns	0.9997	B-E
153-211 vs. 142-211	13.24	-1.196 to 27.67	No	ns	0.0858	C-D
153-211 vs. ΔΔ NOI	17.28	2.850 to 31.72	Yes	*	0.012	C-E
142-211 vs. ΔΔ NOI	4.046	-10.39 to 18.48	No	ns	0.9289	D-E
Test details	Mean 1	Mean 2	Mean diff.	SE of diff.	n1	n2	q	DF
Col-0 vs. RIN4Fl	19.36	25.8	-6.446	5.054	9	9	1.804	40
Col-0 vs. 153-211	19.36	42.11	-22.75	5.054	9	9	6.366	40
Col-0 vs. 142-211	19.36	28.87	-9.513	5.054	9	9	2.662	40
Col-0 vs. ΔΔ NOI	19.36	24.82	-5.467	5.054	9	9	1.53	40
RIN4Fl vs. 153-211	25.8	42.11	-16.31	5.054	9	9	4.563	40
RIN4Fl vs. 142-211	25.8	28.87	-3.067	5.054	9	9	0.8581	40
RIN4Fl vs. ΔΔ NOI	25.8	24.82	0.9792	5.054	9	9	0.274	40
153-211 vs. 142-211	42.11	28.87	13.24	5.054	9	9	3.705	40
153-211 vs. ΔΔ NOI	42.11	24.82	17.28	5.054	9	9	4.837	40
142-211 vs. ΔΔ NOI	28.87	24.82	4.046	5.054	9	9	1.132	40
Compact letter display
153-211	A
142-211	A B
RIN4Fl	B
ΔΔ NOI	B
Col-0	B

[truncated: 7 more sheets: Fig S4B, Fig S4C, Fig S5E, Fig S5F, Fig S7A, Fig S7B, Fig S7C]
